# Supplementary material for: Exploring the Multi-Tissue Crosstalk Relevant to Insulin Resistance Through Network-Based Analysis
Source: Front Endocrinol (Lausanne). 2022 Jan 18;12:756785. doi: 10.3389/fendo.2021.756785 (PMC8805208; doi:10.3389/fendo.2021.756785)
Supplement: Supplementary file 1 [file DataSheet_1.zip]

Archive with 3 entries (3 files):
- Supplementary Figures.DOCX
- Supplementary Methods.DOCX
- Supplementary Tables.XLSX
