# Supplementary material for: Exploring the Multi-Tissue Crosstalk Relevant to Insulin Resistance Through Network-Based Analysis
Source: Front Endocrinol (Lausanne). 2022 Jan 18;12:756785. doi: 10.3389/fendo.2021.756785 (PMC8805208; doi:10.3389/fendo.2021.756785)
Supplement: Supplementary file 1 [file DataSheet_1.zip › Supplementary Tables.XLSX]

## Sheet: Supp. Table1
Supplementary Table 1. Defferentially expressed proteins (DEPs) in WAT
Protein information				IR/CON
Protein accession	Protein description	Gene name	MW [kDa]	Ratio	P-value*	Regulation
Q9WUM5	Succinate--CoA ligase [ADP/GDP-forming] subunit alpha, mitochondrial OS=Mus musculus OX=10090 GN=Suclg1	Suclg1	36.154	0.743	0.00054044	down
Q8BX94	Oxysterol-binding protein-related protein 2 OS=Mus musculus OX=10090 GN=Osbpl2	Osbpl2	55.384	0.503	2.6724e-06	down
Q9QY93	dCTP pyrophosphatase 1 OS=Mus musculus OX=10090 GN=Dctpp1	Dctpp1	18.795	0.341	0.000139029	down
Q9D9X6	E3 ubiquitin-protein ligase Zswim2 OS=Mus musculus OX=10090 GN=Zswim2	Zswim2	71.792	0.826	0.026222	down
P12246	Serum amyloid P-component OS=Mus musculus OX=10090 GN=Apcs	Apcs	26.247	0.645	4.1934e-05	down
Q99JG3	Annexin A13 OS=Mus musculus OX=10090 GN=Anxa13	Anxa13	35.921	0.665	0.00024438	down
P21845	Tryptase beta-2 OS=Mus musculus OX=10090 GN=Tpsb2	Tpsb2	30.927	1.435	0.00040299	up
P97449	Aminopeptidase N OS=Mus musculus OX=10090 GN=Anpep	Anpep	109.65	1.719	0.00154343	up
Q07113	Cation-independent mannose-6-phosphate receptor OS=Mus musculus OX=10090 GN=Igf2r	Igf2r	273.81	0.471	0.0027969	down
P46414	Cyclin-dependent kinase inhibitor 1B OS=Mus musculus OX=10090 GN=Cdkn1b	Cdkn1b	22.193	0.413	0.00042327	down
P01820	Ig heavy chain V region PJ14 OS=Mus musculus OX=10090	---	12.447	2.772	3.2802e-06	up
P11680	Properdin OS=Mus musculus OX=10090 GN=Cfp	Cfp	50.327	1.405	0.00095747	up
P03987	Ig gamma-3 chain C region OS=Mus musculus OX=10090	---	43.929	1.56	5.9577e-05	up
Q9ERL7	Glia maturation factor gamma OS=Mus musculus OX=10090 GN=Gmfg	Gmfg	16.748	1.378	0.0083952	up
Q9DBZ1	Inhibitor of nuclear factor kappa-B kinase-interacting protein OS=Mus musculus OX=10090 GN=Ikbip	Ikbip	42.532	1.696	0.00022493	up
P30933	Seminal vesicle secretory protein 5 OS=Mus musculus OX=10090 GN=Svs5	Svs5	13.019	0.69	0.000138085	down
D3YUB6	BTB/POZ domain-containing protein 8 OS=Mus musculus OX=10090 GN=Btbd8	Btbd8	41.582	0.556	0.00023829	down
P18419	Seminal vesicle secretory protein 4 OS=Mus musculus OX=10090 GN=Svs4	Svs4	12.515	0.671	0.0030811	down
P25085	Interleukin-1 receptor antagonist protein OS=Mus musculus OX=10090 GN=Il1rn	Il1rn	20.274	4.067	0.0123214	up
P49290	Eosinophil peroxidase OS=Mus musculus OX=10090 GN=Epx	Epx	81.379	2.778	0.00151695	up
P31725	Protein S100-A9 OS=Mus musculus OX=10090 GN=S100a9	S100a9	13.049	5.581	0.00038333	up
O88312	Anterior gradient protein 2 homolog OS=Mus musculus OX=10090 GN=Agr2	Agr2	19.92	0.83	0.0159987	down
Q9JJ04	Beta-1,4-galactosyltransferase 4 OS=Mus musculus OX=10090 GN=B4galt4	B4galt4	39.699	0.661	0.00174108	down
Q09199	Beta-1,4 N-acetylgalactosaminyltransferase 2 OS=Mus musculus OX=10090 GN=B4galnt2	B4galnt2	58.317	0.69	0.000197994	down
P09242	Alkaline phosphatase, tissue-nonspecific isozyme OS=Mus musculus OX=10090 GN=Alpl	Alpl	57.514	0.685	0.00152307	down
Q3U2C5	E3 ubiquitin-protein ligase RNF149 OS=Mus musculus OX=10090 GN=Rnf149	Rnf149	42.552	0.675	0.00069763	down
Q99L20	Glutathione S-transferase theta-3 OS=Mus musculus OX=10090 GN=Gstt3	Gstt3	27.403	0.824	5.9134e-05	down
Q91XA2	Golgi membrane protein 1 OS=Mus musculus OX=10090 GN=Golm1	Golm1	44.326	0.798	0.0026789	down
Q64685	Beta-galactoside alpha-2,6-sialyltransferase 1 OS=Mus musculus OX=10090 GN=St6gal1	St6gal1	46.585	0.833	0.00189744	down
O70456	14-3-3 protein sigma OS=Mus musculus OX=10090 GN=Sfn	Sfn	27.706	0.747	0.0061209	down
Q9JKY5	Huntingtin-interacting protein 1-related protein OS=Mus musculus OX=10090 GN=Hip1r	Hip1r	119.43	0.752	0.0026577	down
Q3UPR9	Somatomedin-B and thrombospondin type-1 domain-containing protein OS=Mus musculus OX=10090 GN=Sbspon	Sbspon	29.463	0.627	0.0019373	down
Q64378	Peptidyl-prolyl cis-trans isomerase FKBP5 OS=Mus musculus OX=10090 GN=Fkbp5	Fkbp5	50.966	0.823	0.00170086	down
P70126	Alpha-2,8-sialyltransferase 8E OS=Mus musculus OX=10090 GN=St8sia5	St8sia5	47.828	0.47	1.5026e-05	down
Q9D269	Cystatin-11 OS=Mus musculus OX=10090 GN=Cst11	Cst11	16.217	0.664	6.158e-05	down
Q3U1J0	Sodium-coupled neutral amino acid transporter 5 OS=Mus musculus OX=10090 GN=Slc38a5	Slc38a5	52.616	0.766	0.0038771	down
Q8BXN9	Transmembrane protein 87A OS=Mus musculus OX=10090 GN=Tmem87a	Tmem87a	63.379	0.804	0.0132023	down
P45700	Mannosyl-oligosaccharide 1,2-alpha-mannosidase IA OS=Mus musculus OX=10090 GN=Man1a1	Man1a1	73.275	0.814	0.000101268	down
Q8CJ12	Adhesion G-protein coupled receptor G2 OS=Mus musculus OX=10090 GN=Adgrg2	Adgrg2	110.2	0.71	0.00078242	down
P14873	Microtubule-associated protein 1B OS=Mus musculus OX=10090 GN=Map1b	Map1b	270.25	0.821	0.0006402	down
Q05186	Reticulocalbin-1 OS=Mus musculus OX=10090 GN=Rcn1	Rcn1	38.113	0.638	2.2366e-07	down
P50431	Serine hydroxymethyltransferase, cytosolic OS=Mus musculus OX=10090 GN=Shmt1	Shmt1	52.6	0.754	0.00065672	down
Q60662	A-kinase anchor protein 4 OS=Mus musculus OX=10090 GN=Akap4	Akap4	93.795	0.389	7.9256e-07	down
O08914	Fatty-acid amide hydrolase 1 OS=Mus musculus OX=10090 GN=Faah	Faah	63.221	0.782	0.0078362	down
Q9D267	Epididymal-specific lipocalin-9 OS=Mus musculus OX=10090 GN=Lcn9	Lcn9	20.503	0.76	0.044644	down
G5E8K5	Ankyrin-3 OS=Mus musculus OX=10090 GN=Ank3	Ank3	214.06	0.735	0.00153807	down
P60334	Cysteine dioxygenase type 1 OS=Mus musculus OX=10090 GN=Cdo1	Cdo1	23.026	0.648	9.3941e-07	down
Q30KP3	Beta-defensin 20 OS=Mus musculus OX=10090 GN=Defb20	Defb20	11.039	0.82	0.041361	down
Q9DB29	Isoamyl acetate-hydrolyzing esterase 1 homolog OS=Mus musculus OX=10090 GN=Iah1	Iah1	27.974	0.805	0.000155714	down
Q9QXM0	Monoacylglycerol lipase ABHD2 OS=Mus musculus OX=10090 GN=Abhd2	Abhd2	48.377	0.637	0.0129564	down
Q9D6P8	Calmodulin-like protein 3 OS=Mus musculus OX=10090 GN=Calml3	Calml3	16.701	0.607	0.00019762	down
Q7M761	Ovochymase-2 OS=Mus musculus OX=10090 GN=Ovch2	Ovch2	67.61	0.729	0.0189367	down
P28776	Indoleamine 2,3-dioxygenase 1 OS=Mus musculus OX=10090 GN=Ido1	Ido1	45.641	0.765	5.8345e-05	down
Q8CHT0	Delta-1-pyrroline-5-carboxylate dehydrogenase, mitochondrial OS=Mus musculus OX=10090 GN=Aldh4a1	Aldh4a1	61.84	0.817	2.5924e-06	down
Q99JB8	Protein kinase C and casein kinase II substrate protein 3 OS=Mus musculus OX=10090 GN=Pacsin3	Pacsin3	48.584	0.64	0.00191706	down
Q71RI9	Kynurenine--oxoglutarate transaminase 3 OS=Mus musculus OX=10090 GN=Kyat3	Kyat3	51.126	0.755	1.63917e-05	down
Q8R2Z5	von Willebrand factor A domain-containing protein 1 OS=Mus musculus OX=10090 GN=Vwa1	Vwa1	44.708	0.774	0.005956	down
Q9JI99	Sphingosine-1-phosphate phosphatase 1 OS=Mus musculus OX=10090 GN=Sgpp1	Sgpp1	47.744	0.697	0.00033617	down
Q9D8W7	OCIA domain-containing protein 2 OS=Mus musculus OX=10090 GN=Ociad2	Ociad2	16.925	0.579	0.00141774	down
Q64524	Histone H2B type 2-E OS=Mus musculus OX=10090 GN=Hist2h2be	Hist2h2be	13.993	0.696	0.0032954	down
O88986	2-amino-3-ketobutyrate coenzyme A ligase, mitochondrial OS=Mus musculus OX=10090 GN=Gcat	Gcat	44.93	0.655	0.00123763	down
Q8BUV8	Protein GPR107 OS=Mus musculus OX=10090 GN=Gpr107	Gpr107	62.055	0.705	0.0156395	down
P99028	Cytochrome b-c1 complex subunit 6, mitochondrial OS=Mus musculus OX=10090 GN=Uqcrh	Uqcrh	10.435	0.765	1.8404e-05	down
Q03173	Protein enabled homolog OS=Mus musculus OX=10090 GN=Enah	Enah	85.843	0.649	0.002038	down
Q7TNG8	Probable D-lactate dehydrogenase, mitochondrial OS=Mus musculus OX=10090 GN=Ldhd	Ldhd	51.847	0.678	0.0032956	down
Q8BH60	Golgi-associated PDZ and coiled-coil motif-containing protein OS=Mus musculus OX=10090 GN=Gopc	Gopc	50.662	0.733	0.00038438	down
Q31125	Zinc transporter SLC39A7 OS=Mus musculus OX=10090 GN=Slc39a7	Slc39a7	50.656	0.393	5.5064e-05	down
Q9DAK9	14 kDa phosphohistidine phosphatase OS=Mus musculus OX=10090 GN=Phpt1	Phpt1	13.996	0.808	0.0025225	down
Q91XV3	Brain acid soluble protein 1 OS=Mus musculus OX=10090 GN=Basp1	Basp1	22.086	0.415	3.3575e-06	down
Q64374	Regucalcin OS=Mus musculus OX=10090 GN=Rgn	Rgn	33.406	0.674	1.69934e-05	down
Q9JMC3	DnaJ homolog subfamily A member 4 OS=Mus musculus OX=10090 GN=Dnaja4	Dnaja4	44.901	0.776	0.002799	down
Q61133	Glutathione S-transferase theta-2 OS=Mus musculus OX=10090 GN=Gstt2	Gstt2	27.634	0.741	0.00026003	down
Q61247	Alpha-2-antiplasmin OS=Mus musculus OX=10090 GN=Serpinf2	Serpinf2	54.971	0.61	0.0031773	down
P68368	Tubulin alpha-4A chain OS=Mus musculus OX=10090 GN=Tuba4a	Tuba4a	49.924	0.804	0.0062008	down
Q9CWX2	Complex I intermediate-associated protein 30, mitochondrial OS=Mus musculus OX=10090 GN=Ndufaf1	Ndufaf1	37.809	0.706	0.0031237	down
Q9WU79	Proline dehydrogenase 1, mitochondrial OS=Mus musculus OX=10090 GN=Prodh	Prodh	68.035	0.528	0.00036425	down
O70469	Docking protein 2 OS=Mus musculus OX=10090 GN=Dok2	Dok2	45.522	1.524	2.4077e-05	up
P70429	Ena/VASP-like protein OS=Mus musculus OX=10090 GN=Evl	Evl	44.337	2.633	0.0154166	up
Q99P72	Reticulon-4 OS=Mus musculus OX=10090 GN=Rtn4	Rtn4	126.61	1.36	3.0956e-06	up
Q8BYW1	Rho GTPase-activating protein 25 OS=Mus musculus OX=10090 GN=Arhgap25	Arhgap25	73.382	2.844	4.1863e-08	up
Q05816	Fatty acid-binding protein, epidermal OS=Mus musculus OX=10090 GN=Fabp5	Fabp5	15.137	1.628	3.9968e-06	up
P01872	Ig mu chain C region OS=Mus musculus OX=10090 GN=Ighm	Ighm	49.971	1.254	0.00034159	up
P19324	Serpin H1 OS=Mus musculus OX=10090 GN=Serpinh1	Serpinh1	46.533	1.321	7.5389e-05	up
Q91YX5	Acyl-CoA:lysophosphatidylglycerol acyltransferase 1 OS=Mus musculus OX=10090 GN=Lpgat1	Lpgat1	43.088	1.386	0.00031875	up
Q05685	Folate receptor beta OS=Mus musculus OX=10090 GN=Folr2	Folr2	28.82	2.094	0.00026422	up
P10107	Annexin A1 OS=Mus musculus OX=10090 GN=Anxa1	Anxa1	38.734	1.368	5.1256e-07	up
Q9R0E1	Procollagen-lysine,2-oxoglutarate 5-dioxygenase 3 OS=Mus musculus OX=10090 GN=Plod3	Plod3	84.921	1.356	0.00027917	up
Q8R550	SH3 domain-containing kinase-binding protein 1 OS=Mus musculus OX=10090 GN=Sh3kbp1	Sh3kbp1	78.169	1.339	0.00108359	up
Q08857	Platelet glycoprotein 4 OS=Mus musculus OX=10090 GN=Cd36	Cd36	52.697	1.323	0.048141	up
P06342	H-2 class II histocompatibility antigen, A-Q beta chain OS=Mus musculus OX=10090 GN=H2-Ab1	H2-Ab1	29.95	1.571	0.000163668	up
Q6IRU2	Tropomyosin alpha-4 chain OS=Mus musculus OX=10090 GN=Tpm4	Tpm4	28.467	1.229	0.00023807	up
O70571	[Pyruvate dehydrogenase (acetyl-transferring)] kinase isozyme 4, mitochondrial OS=Mus musculus OX=10090 GN=Pdk4	Pdk4	46.596	1.986	0.029836	up
O88876	Short-chain dehydrogenase/reductase 3 OS=Mus musculus OX=10090 GN=Dhrs3	Dhrs3	33.652	1.533	0.0069787	up
Q8R5J9	PRA1 family protein 3 OS=Mus musculus OX=10090 GN=Arl6ip5	Arl6ip5	21.557	1.231	0.035443	up
P19973	Lymphocyte-specific protein 1 OS=Mus musculus OX=10090 GN=Lsp1	Lsp1	36.713	1.31	0.00161902	up
Q9JL62	Glycolipid transfer protein OS=Mus musculus OX=10090 GN=Gltp	Gltp	23.689	1.214	0.0119391	up
Q07646	Mesoderm-specific transcript protein OS=Mus musculus OX=10090 GN=Mest	Mest	38.907	1.434	0.011605	up
P22682	E3 ubiquitin-protein ligase CBL OS=Mus musculus OX=10090 GN=Cbl	Cbl	100.56	1.221	0.0179992	up
Q9QXH4	Integrin alpha-X OS=Mus musculus OX=10090 GN=Itgax	Itgax	129.15	2.521	0.0023815	up
P48036	Annexin A5 OS=Mus musculus OX=10090 GN=Anxa5	Anxa5	35.752	1.265	3.1749e-06	up
Q61646	Haptoglobin OS=Mus musculus OX=10090 GN=Hp	Hp	38.752	2.368	1.0032e-06	up
Q99K67	Alpha-aminoadipic semialdehyde synthase, mitochondrial OS=Mus musculus OX=10090 GN=Aass	Aass	102.97	0.748	0.021324	down
Q91WR8	Glutathione peroxidase 6 OS=Mus musculus OX=10090 GN=Gpx6	Gpx6	24.903	0.814	0.00088252	down
Q9JLN6	Disintegrin and metalloproteinase domain-containing protein 28 OS=Mus musculus OX=10090 GN=Adam28	Adam28	88.67	0.751	0.0040827	down
Q8BGT9	Polypeptide N-acetylgalactosaminyltransferase 12 OS=Mus musculus OX=10090 GN=Galnt12	Galnt12	66.54	0.787	0.0027228	down
Q99N99	3-oxo-5-alpha-steroid 4-dehydrogenase 2 OS=Mus musculus OX=10090 GN=Srd5a2	Srd5a2	28.618	0.584	0.00034036	down
Q9DAN8	Cystatin-12 OS=Mus musculus OX=10090 GN=Cst12	Cst12	15.036	0.533	0.0042843	down
Q99J27	Acetyl-coenzyme A transporter 1 OS=Mus musculus OX=10090 GN=Slc33a1	Slc33a1	61.075	0.629	0.00191531	down
Q91YN9	BAG family molecular chaperone regulator 2 OS=Mus musculus OX=10090 GN=Bag2	Bag2	23.473	0.665	7.9246e-05	down
Q61503	5'-nucleotidase OS=Mus musculus OX=10090 GN=Nt5e	Nt5e	63.864	0.811	0.00057795	down
Q9Z0R9	Fatty acid desaturase 2 OS=Mus musculus OX=10090 GN=Fads2	Fads2	52.387	0.811	0.00195918	down
Q61878	Bone marrow proteoglycan OS=Mus musculus OX=10090 GN=Prg2	Prg2	24.255	2.279	4.9804e-06	up
P97425	Eosinophil cationic protein 2 OS=Mus musculus OX=10090 GN=Ear2	Ear2	17.62	2.705	3.9673e-06	up
P11087	Collagen alpha-1(I) chain OS=Mus musculus OX=10090 GN=Col1a1	Col1a1	138.03	0.788	0.00069705	down
P01786	Ig heavy chain V region MOPC 47A OS=Mus musculus OX=10090	---	12.374	1.989	0.0028825	up
Q91WU0	Carboxylesterase 1F OS=Mus musculus OX=10090 GN=Ces1f	Ces1f	61.612	0.484	3.7569e-06	down
Q9CQ19	Myosin regulatory light polypeptide 9 OS=Mus musculus OX=10090 GN=Myl9	Myl9	19.854	0.464	1.8419e-06	down
P16015	Carbonic anhydrase 3 OS=Mus musculus OX=10090 GN=Ca3	Ca3	29.366	0.339	1.7897e-09	down
P70694	Estradiol 17 beta-dehydrogenase 5 OS=Mus musculus OX=10090 GN=Akr1c6	Akr1c6	37.047	0.475	0.00029541	down
Q8VCT4	Carboxylesterase 1D OS=Mus musculus OX=10090 GN=Ces1d	Ces1d	61.787	0.442	8.8471e-08	down
P25688	Uricase OS=Mus musculus OX=10090 GN=Uox	Uox	35.039	0.254	7.8549e-05	down
Q05421	Cytochrome P450 2E1 OS=Mus musculus OX=10090 GN=Cyp2e1	Cyp2e1	56.804	0.158	1.5253e-07	down
Q9D2R0	Acetoacetyl-CoA synthetase OS=Mus musculus OX=10090 GN=Aacs	Aacs	75.199	0.389	2.1031e-06	down
Q99P87	Resistin OS=Mus musculus OX=10090 GN=Retn	Retn	12.492	0.226	0.000218	down
Q6PDN3	Myosin light chain kinase, smooth muscle OS=Mus musculus OX=10090 GN=Mylk	Mylk	212.92	0.402	2.2216e-08	down
Q8C196	Carbamoyl-phosphate synthase [ammonia], mitochondrial OS=Mus musculus OX=10090 GN=Cps1	Cps1	164.62	0.223	2.7728e-06	down
P50172	Corticosteroid 11-beta-dehydrogenase isozyme 1 OS=Mus musculus OX=10090 GN=Hsd11b1	Hsd11b1	32.364	0.137	1.5231e-07	down
P21300	Aldose reductase-related protein 1 OS=Mus musculus OX=10090 GN=Akr1b7	Akr1b7	35.988	0.359	3.1239e-08	down
P56565	Protein S100-A1 OS=Mus musculus OX=10090 GN=S100a1	S100a1	10.505	0.475	3.3237e-06	down
O08638	Myosin-11 OS=Mus musculus OX=10090 GN=Myh11	Myh11	227.03	0.238	4.8357e-07	down
Q80UG2	Plexin-A4 OS=Mus musculus OX=10090 GN=Plxna4	Plxna4	212.56	0.217	1.4635e-06	down
Q9Z1R3	Apolipoprotein M OS=Mus musculus OX=10090 GN=Apom	Apom	21.273	0.4	7.777e-05	down
Q9JM51	Prostaglandin E synthase OS=Mus musculus OX=10090 GN=Ptges	Ptges	17.285	0.361	0.00035954	down
P52196	Thiosulfate sulfurtransferase OS=Mus musculus OX=10090 GN=Tst	Tst	33.466	0.56	4.59e-06	down
Q6URW6	Myosin-14 OS=Mus musculus OX=10090 GN=Myh14	Myh14	228.58	0.383	5.6847e-05	down
Q70IV5	Synemin OS=Mus musculus OX=10090 GN=Synm	Synm	173.21	0.412	1.7339e-08	down
O54890	Integrin beta-3 OS=Mus musculus OX=10090 GN=Itgb3	Itgb3	86.738	0.579	0.00037826	down
Q8K182	Complement component C8 alpha chain OS=Mus musculus OX=10090 GN=C8a	C8a	66.08	0.569	0.00051836	down
P58771	Tropomyosin alpha-1 chain OS=Mus musculus OX=10090 GN=Tpm1	Tpm1	32.68	0.348	4.3216e-06	down
Q8BZF8	Phosphoglucomutase-like protein 5 OS=Mus musculus OX=10090 GN=Pgm5	Pgm5	62.219	0.533	3.6806e-09	down
Q9D7J9	Enoyl-CoA hydratase domain-containing protein 3, mitochondrial OS=Mus musculus OX=10090 GN=Echdc3	Echdc3	32.402	0.485	0.0060435	down
P32848	Parvalbumin alpha OS=Mus musculus OX=10090 GN=Pvalb	Pvalb	11.93	0.404	0.00089619	down
Q3UTJ2	Sorbin and SH3 domain-containing protein 2 OS=Mus musculus OX=10090 GN=Sorbs2	Sorbs2	132.35	0.54	3.7901e-05	down
Q5SWU9	Acetyl-CoA carboxylase 1 OS=Mus musculus OX=10090 GN=Acaca	Acaca	265.25	0.452	6.1937e-08	down
Q8BVA4	Leiomodin-1 OS=Mus musculus OX=10090 GN=Lmod1	Lmod1	66.309	0.518	2.8972e-08	down
Q08091	Calponin-1 OS=Mus musculus OX=10090 GN=Cnn1	Cnn1	33.355	0.408	5.8657e-07	down
P15331	Peripherin OS=Mus musculus OX=10090 GN=Prph	Prph	54.267	0.604	0.00027861	down
Q91ZW8	CD209 antigen-like protein D OS=Mus musculus OX=10090 GN=Cd209d	Cd209d	26.925	0.597	0.00047726	down
Q8BH35	Complement component C8 beta chain OS=Mus musculus OX=10090 GN=C8b	C8b	66.229	0.55	0.00086127	down
Q9CYT6	Adenylyl cyclase-associated protein 2 OS=Mus musculus OX=10090 GN=Cap2	Cap2	52.861	0.574	0.00076189	down
P31001	Desmin OS=Mus musculus OX=10090 GN=Des	Des	53.497	0.521	5.906e-08	down
Q9D3B1	Very-long-chain (3R)-3-hydroxyacyl-CoA dehydratase 2 OS=Mus musculus OX=10090 GN=Hacd2	Hacd2	28.402	0.572	4.0867e-08	down
Q64518	Sarcoplasmic/endoplasmic reticulum calcium ATPase 3 OS=Mus musculus OX=10090 GN=Atp2a3	Atp2a3	113.64	0.608	0.00082383	down
P08228	Superoxide dismutase [Cu-Zn] OS=Mus musculus OX=10090 GN=Sod1	Sod1	15.942	0.559	7.2629e-08	down
Q9JK92	Heat shock protein beta-8 OS=Mus musculus OX=10090 GN=Hspb8	Hspb8	21.533	0.492	0.00030416	down
Q921U8	Smoothelin OS=Mus musculus OX=10090 GN=Smtn	Smtn	100.29	0.489	2.155e-05	down
O35945	Aldehyde dehydrogenase, cytosolic 1 OS=Mus musculus OX=10090 GN=Aldh1a7	Aldh1a7	54.587	0.75	5.6428e-05	down
O88696	ATP-dependent Clp protease proteolytic subunit, mitochondrial OS=Mus musculus OX=10090 GN=Clpp	Clpp	29.8	0.824	0.00055616	down
Q8R0W0	Epiplakin OS=Mus musculus OX=10090 GN=Eppk1	Eppk1	723.3	0.797	0.0001201	down
Q9Z2D6	Methyl-CpG-binding protein 2 OS=Mus musculus OX=10090 GN=Mecp2	Mecp2	52.307	0.823	0.0076564	down
Q8BJ64	Choline dehydrogenase, mitochondrial OS=Mus musculus OX=10090 GN=Chdh	Chdh	66.414	0.667	9.5484e-07	down
O08601	Microsomal triglyceride transfer protein large subunit OS=Mus musculus OX=10090 GN=Mttp	Mttp	99.098	0.754	0.00193714	down
P15265	Sperm mitochondrial-associated cysteine-rich protein OS=Mus musculus OX=10090 GN=Smcp	Smcp	14.945	0.563	0.000136062	down
Q9WV34	MAGUK p55 subfamily member 2 OS=Mus musculus OX=10090 GN=Mpp2	Mpp2	61.554	0.8	0.023804	down
Q64356	Seminal vesicle secretory protein 6 OS=Mus musculus OX=10090 GN=Svs6	Svs6	11.482	0.667	0.000123166	down
Q91V92	ATP-citrate synthase OS=Mus musculus OX=10090 GN=Acly	Acly	119.73	0.542	5.8569e-07	down
Q91VM9	Inorganic pyrophosphatase 2, mitochondrial OS=Mus musculus OX=10090 GN=Ppa2	Ppa2	38.114	0.703	1.58051e-05	down
A3KMP2	Tetratricopeptide repeat protein 38 OS=Mus musculus OX=10090 GN=Ttc38	Ttc38	52.223	0.813	0.00026139	down
Q91VW5	Golgin subfamily A member 4 OS=Mus musculus OX=10090 GN=Golga4	Golga4	257.56	0.822	0.041923	down
O35490	Betaine--homocysteine S-methyltransferase 1 OS=Mus musculus OX=10090 GN=Bhmt	Bhmt	45.02	0.374	4.0202e-07	down
P12710	Fatty acid-binding protein, liver OS=Mus musculus OX=10090 GN=Fabp1	Fabp1	14.245	0.316	3.0953e-07	down
P05977	Myosin light chain 1/3, skeletal muscle isoform OS=Mus musculus OX=10090 GN=Myl1	Myl1	20.594	0.528	0.0053446	down
Q63880	Carboxylesterase 3A OS=Mus musculus OX=10090 GN=Ces3a	Ces3a	63.317	0.367	0.00092461	down
P19096	Fatty acid synthase OS=Mus musculus OX=10090 GN=Fasn	Fasn	272.43	0.586	1.2972e-07	down
Q60819	Interleukin-15 receptor subunit alpha OS=Mus musculus OX=10090 GN=Il15ra	Il15ra	28.061	0.484	0.00186128	down
Q62264	Thyroid hormone-inducible hepatic protein OS=Mus musculus OX=10090 GN=Thrsp	Thrsp	17.093	0.468	2.1859e-05	down
Q9DBG1	Sterol 26-hydroxylase, mitochondrial OS=Mus musculus OX=10090 GN=Cyp27a1	Cyp27a1	60.719	0.506	3.6846e-05	down
Q99LY9	NADH dehydrogenase [ubiquinone] iron-sulfur protein 5 OS=Mus musculus OX=10090 GN=Ndufs5	Ndufs5	12.648	0.522	0.00027616	down
Q9D6S7	Ribosome-recycling factor, mitochondrial OS=Mus musculus OX=10090 GN=Mrrf	Mrrf	29.05	0.626	0.0162635	down
Q80XN0	D-beta-hydroxybutyrate dehydrogenase, mitochondrial OS=Mus musculus OX=10090 GN=Bdh1	Bdh1	38.299	0.784	0.0182596	down
Q91Y97	Fructose-bisphosphate aldolase B OS=Mus musculus OX=10090 GN=Aldob	Aldob	39.507	0.573	0.02048	down
P53657	Pyruvate kinase PKLR OS=Mus musculus OX=10090 GN=Pklr	Pklr	62.308	0.632	4.4883e-05	down
Q9CQH3	NADH dehydrogenase [ubiquinone] 1 beta subcomplex subunit 5, mitochondrial OS=Mus musculus OX=10090 GN=Ndufb5	Ndufb5	21.71	0.76	0.00082136	down
Q3URD3	Sarcolemmal membrane-associated protein OS=Mus musculus OX=10090 GN=Slmap	Slmap	96.932	0.554	2.3757e-06	down
Q99LC3	NADH dehydrogenase [ubiquinone] 1 alpha subcomplex subunit 10, mitochondrial OS=Mus musculus OX=10090 GN=Ndufa10	Ndufa10	40.603	0.76	3.5799e-05	down
Q8K370	Acyl-CoA dehydrogenase family member 10 OS=Mus musculus OX=10090 GN=Acad10	Acad10	118.98	0.779	3.4256e-06	down
Q3TLP5	Enoyl-CoA hydratase domain-containing protein 2, mitochondrial OS=Mus musculus OX=10090 GN=Echdc2	Echdc2	31.852	0.715	0.00044296	down
O08709	Peroxiredoxin-6 OS=Mus musculus OX=10090 GN=Prdx6	Prdx6	24.87	0.762	3.7867e-06	down
Q3TC72	Fumarylacetoacetate hydrolase domain-containing protein 2A OS=Mus musculus OX=10090 GN=Fahd2	Fahd2	34.69	0.815	0.00076127	down
P16460	Argininosuccinate synthase OS=Mus musculus OX=10090 GN=Ass1	Ass1	46.584	0.578	2.3905e-05	down
Q8BGT5	Alanine aminotransferase 2 OS=Mus musculus OX=10090 GN=Gpt2	Gpt2	57.943	0.767	0.0089403	down
Q02257	Junction plakoglobin OS=Mus musculus OX=10090 GN=Jup	Jup	81.8	0.807	0.0027826	down
Q9R112	Sulfide:quinone oxidoreductase, mitochondrial OS=Mus musculus OX=10090 GN=Sqor	Sqor	50.282	0.832	1.76428e-05	down
Q3U4I7	Pyridine nucleotide-disulfide oxidoreductase domain-containing protein 2 OS=Mus musculus OX=10090 GN=Pyroxd2	Pyroxd2	62.939	0.705	5.5583e-05	down
Q9JHI5	Isovaleryl-CoA dehydrogenase, mitochondrial OS=Mus musculus OX=10090 GN=Ivd	Ivd	46.325	0.604	1.82516e-05	down
Q9DCC4	Pyrroline-5-carboxylate reductase 3 OS=Mus musculus OX=10090 GN=Pycr3	Pycr3	28.721	0.604	0.0119568	down
Q8VEH8	Endoplasmic reticulum lectin 1 OS=Mus musculus OX=10090 GN=Erlec1	Erlec1	54.906	0.822	0.004361	down
Q9DCU9	4-hydroxy-2-oxoglutarate aldolase, mitochondrial OS=Mus musculus OX=10090 GN=Hoga1	Hoga1	34.644	0.746	0.0002773	down
Q99LB7	Sarcosine dehydrogenase, mitochondrial OS=Mus musculus OX=10090 GN=Sardh	Sardh	101.68	0.663	0.00042119	down
Q9D8T7	SRA stem-loop-interacting RNA-binding protein, mitochondrial OS=Mus musculus OX=10090 GN=Slirp	Slirp	12.605	0.69	9.5544e-05	down
Q9CPS6	Histidine triad nucleotide-binding protein 3 OS=Mus musculus OX=10090 GN=Hint3	Hint3	18.787	0.811	0.0110448	down
Q8CJ61	CKLF-like MARVEL transmembrane domain-containing protein 4 OS=Mus musculus OX=10090 GN=Cmtm4	Cmtm4	22.921	0.715	0.00059685	down
P10649	Glutathione S-transferase Mu 1 OS=Mus musculus OX=10090 GN=Gstm1	Gstm1	25.97	0.769	4.5484e-07	down
Q9DB26	Phytanoyl-CoA dioxygenase domain-containing protein 1 OS=Mus musculus OX=10090 GN=Phyhd1	Phyhd1	32.517	0.671	0.000158526	down
Q9DC70	NADH dehydrogenase [ubiquinone] iron-sulfur protein 7, mitochondrial OS=Mus musculus OX=10090 GN=Ndufs7	Ndufs7	24.683	0.696	0.00046124	down
Q99P58	Ras-related protein Rab-27B OS=Mus musculus OX=10090 GN=Rab27b	Rab27b	24.56	0.609	0.00193916	down
Q9Z2I8	Succinate--CoA ligase [GDP-forming] subunit beta, mitochondrial OS=Mus musculus OX=10090 GN=Suclg2	Suclg2	46.839	0.686	3.171e-06	down
Q91Z53	Glyoxylate reductase/hydroxypyruvate reductase OS=Mus musculus OX=10090 GN=Grhpr	Grhpr	35.328	0.833	0.0039784	down
Q8VCR7	Protein ABHD14B OS=Mus musculus OX=10090 GN=Abhd14b	Abhd14b	22.45	0.804	0.000138415	down
Q99JW2	Aminoacylase-1 OS=Mus musculus OX=10090 GN=Acy1	Acy1	45.78	0.661	0.000141049	down
Q71KT5	Delta(14)-sterol reductase OS=Mus musculus OX=10090 GN=Tm7sf2	Tm7sf2	46.52	0.783	0.0068034	down
P21550	Beta-enolase OS=Mus musculus OX=10090 GN=Eno3	Eno3	47.024	0.587	0.00036215	down
Q9QYR9	Acyl-coenzyme A thioesterase 2, mitochondrial OS=Mus musculus OX=10090 GN=Acot2	Acot2	49.656	0.616	0.0042966	down
O70209	PDZ and LIM domain protein 3 OS=Mus musculus OX=10090 GN=Pdlim3	Pdlim3	34.299	0.661	0.00086216	down
P97930	Thymidylate kinase OS=Mus musculus OX=10090 GN=Dtymk	Dtymk	23.914	0.742	0.0120622	down
Q9DBL1	Short/branched chain specific acyl-CoA dehydrogenase, mitochondrial OS=Mus musculus OX=10090 GN=Acadsb	Acadsb	47.874	0.751	4.4558e-05	down
P00416	Cytochrome c oxidase subunit 3 OS=Mus musculus OX=10090 GN=mt-Co3	mt-Co3	29.922	0.637	0.00154408	down
Q9D710	Thioredoxin-related transmembrane protein 2 OS=Mus musculus OX=10090 GN=Tmx2	Tmx2	33.942	0.821	0.00148387	down
Q9CR61	NADH dehydrogenase [ubiquinone] 1 beta subcomplex subunit 7 OS=Mus musculus OX=10090 GN=Ndufb7	Ndufb7	16.331	0.833	0.0140831	down
P53996	Cellular nucleic acid-binding protein OS=Mus musculus OX=10090 GN=Cnbp	Cnbp	19.592	0.823	0.00030428	down
Q60759	Glutaryl-CoA dehydrogenase, mitochondrial OS=Mus musculus OX=10090 GN=Gcdh	Gcdh	48.605	0.765	0.0035245	down
O35215	D-dopachrome decarboxylase OS=Mus musculus OX=10090 GN=Ddt	Ddt	13.077	0.7	8.1715e-05	down
P22437	Prostaglandin G/H synthase 1 OS=Mus musculus OX=10090 GN=Ptgs1	Ptgs1	69.042	0.656	0.00042111	down
Q9DC50	Peroxisomal carnitine O-octanoyltransferase OS=Mus musculus OX=10090 GN=Crot	Crot	70.264	0.77	0.0022808	down
Q8K4Q0	Regulatory-associated protein of mTOR OS=Mus musculus OX=10090 GN=Rptor	Rptor	149.47	0.676	0.0008432	down
Q9CQZ6	NADH dehydrogenase [ubiquinone] 1 beta subcomplex subunit 3 OS=Mus musculus OX=10090 GN=Ndufb3	Ndufb3	11.692	0.798	6.15e-05	down
Q64458	Cytochrome P450 2C29 OS=Mus musculus OX=10090 GN=Cyp2c29	Cyp2c29	55.715	0.542	3.0055e-06	down
Q9D0R8	Protein LSM12 homolog OS=Mus musculus OX=10090 GN=Lsm12	Lsm12	21.701	0.799	0.023898	down
Q9Z1W9	STE20/SPS1-related proline-alanine-rich protein kinase OS=Mus musculus OX=10090 GN=Stk39	Stk39	60.319	0.773	0.0026188	down
P47738	Aldehyde dehydrogenase, mitochondrial OS=Mus musculus OX=10090 GN=Aldh2	Aldh2	56.537	0.821	2.4261e-06	down
Q5SWT3	Solute carrier family 25 member 35 OS=Mus musculus OX=10090 GN=Slc25a35	Slc25a35	32.63	0.726	0.000123131	down
P0C605	cGMP-dependent protein kinase 1 OS=Mus musculus OX=10090 GN=Prkg1	Prkg1	76.35	0.742	0.00029679	down
Q9Z2W0	Aspartyl aminopeptidase OS=Mus musculus OX=10090 GN=Dnpep	Dnpep	52.206	0.795	6.2059e-05	down
P00329	Alcohol dehydrogenase 1 OS=Mus musculus OX=10090 GN=Adh1	Adh1	39.771	0.583	1.78695e-05	down
Q91YT0	NADH dehydrogenase [ubiquinone] flavoprotein 1, mitochondrial OS=Mus musculus OX=10090 GN=Ndufv1	Ndufv1	50.834	0.823	0.00112147	down
Q9CQ91	NADH dehydrogenase [ubiquinone] 1 alpha subcomplex subunit 3 OS=Mus musculus OX=10090 GN=Ndufa3	Ndufa3	9.3308	0.816	0.0080247	down
Q64471	Glutathione S-transferase theta-1 OS=Mus musculus OX=10090 GN=Gstt1	Gstt1	27.374	0.621	0.00079873	down
P24472	Glutathione S-transferase A4 OS=Mus musculus OX=10090 GN=Gsta4	Gsta4	25.564	0.537	4.954e-09	down
Q9R1Z7	6-pyruvoyl tetrahydrobiopterin synthase OS=Mus musculus OX=10090 GN=Pts	Pts	16.188	0.742	0.000178302	down
P97328	Ketohexokinase OS=Mus musculus OX=10090 GN=Khk	Khk	32.75	0.422	0.0042247	down
P03911	NADH-ubiquinone oxidoreductase chain 4 OS=Mus musculus OX=10090 GN=Mtnd4	Mtnd4	51.881	0.625	0.00119546	down
P23475	X-ray repair cross-complementing protein 6 OS=Mus musculus OX=10090 GN=Xrcc6	Xrcc6	69.483	0.76	0.0049438	down
Q8BG95	Protein phosphatase 1 regulatory subunit 12B OS=Mus musculus OX=10090 GN=Ppp1r12b	Ppp1r12b	109.05	0.56	4.0853e-05	down
P61922	4-aminobutyrate aminotransferase, mitochondrial OS=Mus musculus OX=10090 GN=Abat	Abat	56.451	0.747	0.00093844	down
Q8CFB4	Guanylate-binding protein 5 OS=Mus musculus OX=10090 GN=Gbp5	Gbp5	66.929	0.677	0.0132044	down
P61804	Dolichyl-diphosphooligosaccharide--protein glycosyltransferase subunit DAD1 OS=Mus musculus OX=10090 GN=Dad1	Dad1	12.497	0.791	0.00045508	down
P16332	Methylmalonyl-CoA mutase, mitochondrial OS=Mus musculus OX=10090 GN=Mut	Mut	82.843	0.625	1.86843e-05	down
O08756	3-hydroxyacyl-CoA dehydrogenase type-2 OS=Mus musculus OX=10090 GN=Hsd17b10	Hsd17b10	27.418	0.701	5.733e-05	down
Q9CQ75	NADH dehydrogenase [ubiquinone] 1 alpha subcomplex subunit 2 OS=Mus musculus OX=10090 GN=Ndufa2	Ndufa2	10.916	0.695	8.0122e-05	down
Q8BXK9	Chloride intracellular channel protein 5 OS=Mus musculus OX=10090 GN=Clic5	Clic5	28.287	0.709	0.00178127	down
Q8BM72	Heat shock 70 kDa protein 13 OS=Mus musculus OX=10090 GN=Hspa13	Hspa13	51.709	0.78	0.00040003	down
Q9D958	Signal peptidase complex subunit 1 OS=Mus musculus OX=10090 GN=Spcs1	Spcs1	18.186	0.739	0.0046819	down
O88441	Metaxin-2 OS=Mus musculus OX=10090 GN=Mtx2	Mtx2	29.758	0.703	0.0030031	down
Q9DCT2	NADH dehydrogenase [ubiquinone] iron-sulfur protein 3, mitochondrial OS=Mus musculus OX=10090 GN=Ndufs3	Ndufs3	30.149	0.779	0.00042375	down
Q6Q477	Plasma membrane calcium-transporting ATPase 4 OS=Mus musculus OX=10090 GN=Atp2b4	Atp2b4	133.07	0.696	4.9921e-06	down
Q5H8C4	Vacuolar protein sorting-associated protein 13A OS=Mus musculus OX=10090 GN=Vps13a	Vps13a	359.4	0.807	0.0107558	down
Q9R0P5	Destrin OS=Mus musculus OX=10090 GN=Dstn	Dstn	18.521	0.675	2.2819e-05	down
Q8VCF0	Mitochondrial antiviral-signaling protein OS=Mus musculus OX=10090 GN=Mavs	Mavs	53.398	0.779	0.03426	down
Q60604	Adseverin OS=Mus musculus OX=10090 GN=Scin	Scin	80.253	0.599	0.00027569	down
Q9DD18	D-aminoacyl-tRNA deacylase 1 OS=Mus musculus OX=10090 GN=Dtd1	Dtd1	23.384	0.765	0.000135691	down
P03953	Complement factor D OS=Mus musculus OX=10090 GN=Cfd	Cfd	28.057	0.433	0.0028173	down
Q9QYG0	Protein NDRG2 OS=Mus musculus OX=10090 GN=Ndrg2	Ndrg2	40.789	0.582	1.54574e-05	down
P41317	Mannose-binding protein C OS=Mus musculus OX=10090 GN=Mbl2	Mbl2	25.957	0.693	0.0027003	down
P85094	Isochorismatase domain-containing protein 2A OS=Mus musculus OX=10090 GN=Isoc2a	Isoc2a	22.417	0.784	0.0086225	down
P20108	Thioredoxin-dependent peroxide reductase, mitochondrial OS=Mus musculus OX=10090 GN=Prdx3	Prdx3	28.127	0.824	0.0050208	down
Q8BP92	Reticulocalbin-2 OS=Mus musculus OX=10090 GN=Rcn2	Rcn2	37.27	0.761	1.1854e-06	down
Q99MZ7	Peroxisomal trans-2-enoyl-CoA reductase OS=Mus musculus OX=10090 GN=Pecr	Pecr	32.41	0.789	0.0072637	down
P48725	Pericentrin OS=Mus musculus OX=10090 GN=Pcnt	Pcnt	329.46	0.539	0.00062355	down
Q9CPP6	NADH dehydrogenase [ubiquinone] 1 alpha subcomplex subunit 5 OS=Mus musculus OX=10090 GN=Ndufa5	Ndufa5	13.36	0.805	0.0002585	down
Q61753	D-3-phosphoglycerate dehydrogenase OS=Mus musculus OX=10090 GN=Phgdh	Phgdh	56.585	0.789	1.86992e-05	down
Q7TMF3	NADH dehydrogenase [ubiquinone] 1 alpha subcomplex subunit 12 OS=Mus musculus OX=10090 GN=Ndufa12	Ndufa12	17.086	0.697	0.00088052	down
Q99PL6	UBX domain-containing protein 6 OS=Mus musculus OX=10090 GN=Ubxn6	Ubxn6	49.795	0.669	0.0063999	down
Q6GV12	3-ketodihydrosphingosine reductase OS=Mus musculus OX=10090 GN=Kdsr	Kdsr	35.955	0.631	0.0073376	down
Q9WUB3	Glycogen phosphorylase, muscle form OS=Mus musculus OX=10090 GN=Pygm	Pygm	97.285	0.808	0.024636	down
Q6PD19	UPF0668 protein C10orf76 homolog OS=Mus musculus OX=10090	---	78.631	0.801	0.0116355	down
Q3ULJ0	Glycerol-3-phosphate dehydrogenase 1-like protein OS=Mus musculus OX=10090 GN=Gpd1l	Gpd1l	38.225	0.804	0.00031551	down
Q9ERS2	NADH dehydrogenase [ubiquinone] 1 alpha subcomplex subunit 13 OS=Mus musculus OX=10090 GN=Ndufa13	Ndufa13	16.859	0.736	2.0596e-05	down
Q61941	NAD(P) transhydrogenase, mitochondrial OS=Mus musculus OX=10090 GN=Nnt	Nnt	113.84	0.768	1.51272e-05	down
Q14DH7	Acyl-CoA synthetase short-chain family member 3, mitochondrial OS=Mus musculus OX=10090 GN=Acss3	Acss3	74.517	0.656	0.00098496	down
Q9EQ20	Methylmalonate-semialdehyde dehydrogenase [acylating], mitochondrial OS=Mus musculus OX=10090 GN=Aldh6a1	Aldh6a1	57.915	0.718	1.54099e-05	down
P30115	Glutathione S-transferase A3 OS=Mus musculus OX=10090 GN=Gsta3	Gsta3	25.36	0.575	3.0798e-06	down
P16125	L-lactate dehydrogenase B chain OS=Mus musculus OX=10090 GN=Ldhb	Ldhb	36.572	0.707	4.3787e-07	down
Q8K4F5	Protein ABHD11 OS=Mus musculus OX=10090 GN=Abhd11	Abhd11	33.56	0.624	0.00029601	down
Q9DBR7	Protein phosphatase 1 regulatory subunit 12A OS=Mus musculus OX=10090 GN=Ppp1r12a	Ppp1r12a	114.99	0.817	0.0071449	down
Q8R0F8	Acylpyruvase FAHD1, mitochondrial OS=Mus musculus OX=10090 GN=Fahd1	Fahd1	25.172	0.719	0.0041589	down
Q9DCS2	Methyltransferase-like 26 OS=Mus musculus OX=10090 GN=Mettl26	Mettl26	22.687	0.712	0.00066253	down
Q9CXS4	Centromere protein V OS=Mus musculus OX=10090 GN=Cenpv	Cenpv	27.541	0.607	0.043765	down
Q9DCJ5	NADH dehydrogenase [ubiquinone] 1 alpha subcomplex subunit 8 OS=Mus musculus OX=10090 GN=Ndufa8	Ndufa8	19.992	0.793	0.00095759	down
Q91XE4	N-acyl-aromatic-L-amino acid amidohydrolase (carboxylate-forming) OS=Mus musculus OX=10090 GN=Acy3	Acy3	35.286	0.758	8.2909e-05	down
O70443	Guanine nucleotide-binding protein G(z) subunit alpha OS=Mus musculus OX=10090 GN=Gnaz	Gnaz	40.849	0.666	1.58754e-05	down
Q3UIU2	NADH dehydrogenase [ubiquinone] 1 beta subcomplex subunit 6 OS=Mus musculus OX=10090 GN=Ndufb6	Ndufb6	15.515	0.753	0.0030212	down
O55022	Membrane-associated progesterone receptor component 1 OS=Mus musculus OX=10090 GN=Pgrmc1	Pgrmc1	21.694	0.595	3.7762e-05	down
Q06185	ATP synthase subunit e, mitochondrial OS=Mus musculus OX=10090 GN=Atp5i	Atp5i	8.2355	0.618	0.0089399	down
P0DN34	NADH dehydrogenase [ubiquinone] 1 beta subcomplex subunit 1 OS=Mus musculus OX=10090 GN=Ndufb1	Ndufb1	6.954	0.706	0.002722	down
A2ATU0	Probable 2-oxoglutarate dehydrogenase E1 component DHKTD1, mitochondrial OS=Mus musculus OX=10090 GN=Dhtkd1	Dhtkd1	102.79	0.664	0.00072354	down
O55125	Protein NipSnap homolog 1 OS=Mus musculus OX=10090 GN=Nipsnap1	Nipsnap1	33.363	0.601	3.7247e-05	down
Q9R269	Periplakin OS=Mus musculus OX=10090 GN=Ppl	Ppl	204	0.758	0.000198389	down
Q8K3J1	NADH dehydrogenase [ubiquinone] iron-sulfur protein 8, mitochondrial OS=Mus musculus OX=10090 GN=Ndufs8	Ndufs8	24.038	0.738	0.00039883	down
Q922Q1	Mitochondrial amidoxime reducing component 2 OS=Mus musculus OX=10090 GN=Marc2	Marc2	38.194	0.793	0.00032252	down
Q8CI94	Glycogen phosphorylase, brain form OS=Mus musculus OX=10090 GN=Pygb	Pygb	96.729	0.653	3.1997e-06	down
Q8R164	Valacyclovir hydrolase OS=Mus musculus OX=10090 GN=Bphl	Bphl	32.851	0.819	7.7122e-05	down
Q80ZS3	28S ribosomal protein S26, mitochondrial OS=Mus musculus OX=10090 GN=Mrps26	Mrps26	23.443	0.756	0.0031216	down
P40936	Indolethylamine N-methyltransferase OS=Mus musculus OX=10090 GN=Inmt	Inmt	29.459	0.687	3.8383e-05	down
Q8VCF1	Soluble calcium-activated nucleotidase 1 OS=Mus musculus OX=10090 GN=Cant1	Cant1	45.652	0.713	0.021343	down
Q9CQ45	Neudesin OS=Mus musculus OX=10090 GN=Nenf	Nenf	18.904	0.81	0.00064036	down
Q3TNA1	Xylulose kinase OS=Mus musculus OX=10090 GN=Xylb	Xylb	59.543	0.781	0.0128814	down
Q3THG9	Alanyl-tRNA editing protein Aarsd1 OS=Mus musculus OX=10090 GN=Aarsd1	Aarsd1	44.97	0.817	0.00141603	down
Q8BW75	Amine oxidase [flavin-containing] B OS=Mus musculus OX=10090 GN=Maob	Maob	58.557	0.605	4.6809e-08	down
Q148V7	LisH domain and HEAT repeat-containing protein KIAA1468 OS=Mus musculus OX=10090 GN=Kiaa1468	Kiaa1468	134.59	0.816	0.00027751	down
Q9D819	Inorganic pyrophosphatase OS=Mus musculus OX=10090 GN=Ppa1	Ppa1	32.667	0.78	1.60538e-05	down
P99025	GTP cyclohydrolase 1 feedback regulatory protein OS=Mus musculus OX=10090 GN=Gchfr	Gchfr	9.584	0.366	0.00034151	down
Q8VDK1	Deaminated glutathione amidase OS=Mus musculus OX=10090 GN=Nit1	Nit1	35.705	0.724	0.00149567	down
Q8R3B1	1-phosphatidylinositol 4,5-bisphosphate phosphodiesterase delta-1 OS=Mus musculus OX=10090 GN=Plcd1	Plcd1	85.872	0.698	0.000144411	down
Q61207	Prosaposin OS=Mus musculus OX=10090 GN=Psap	Psap	61.422	2.182	1.9787e-06	up
P43275	Histone H1.1 OS=Mus musculus OX=10090 GN=Hist1h1a	Hist1h1a	21.785	3.6	2.0947e-06	up
Q6ZWY9	Histone H2B type 1-C/E/G OS=Mus musculus OX=10090 GN=Hist1h2bc	Hist1h2bc	13.906	2.505	1.9798e-06	up
Q60710	Deoxynucleoside triphosphate triphosphohydrolase SAMHD1 OS=Mus musculus OX=10090 GN=Samhd1	Samhd1	72.65	1.372	8.14e-05	up
P84228	Histone H3.2 OS=Mus musculus OX=10090 GN=Hist1h3b	Hist1h3b	15.388	2.04	2.1439e-06	up
Q02105	Complement C1q subcomponent subunit C OS=Mus musculus OX=10090 GN=C1qc	C1qc	25.991	1.419	0.00163554	up
Q9CQI6	Coactosin-like protein OS=Mus musculus OX=10090 GN=Cotl1	Cotl1	15.944	2.17	2.4491e-06	up
P07214	SPARC OS=Mus musculus OX=10090 GN=Sparc	Sparc	34.45	1.326	8.4427e-05	up
Q8R361	Rab11 family-interacting protein 5 OS=Mus musculus OX=10090 GN=Rab11fip5	Rab11fip5	69.552	1.23	0.0038353	up
Q0GNC1	Inverted formin-2 OS=Mus musculus OX=10090 GN=Inf2	Inf2	138.56	1.246	0.00021524	up
Q6WVG3	BTB/POZ domain-containing protein KCTD12 OS=Mus musculus OX=10090 GN=Kctd12	Kctd12	35.892	1.294	1.2816e-06	up
Q9JLM8	Serine/threonine-protein kinase DCLK1 OS=Mus musculus OX=10090 GN=Dclk1	Dclk1	84.152	2.089	1.77128e-05	up
O35206	Collagen alpha-1(XV) chain OS=Mus musculus OX=10090 GN=Col15a1	Col15a1	140.47	1.389	2.5599e-06	up
P14069	Protein S100-A6 OS=Mus musculus OX=10090 GN=S100a6	S100a6	10.051	1.229	0.000157754	up
Q60854	Serpin B6 OS=Mus musculus OX=10090 GN=Serpinb6	Serpinb6	42.598	1.359	2.3993e-06	up
Q9R111	Guanine deaminase OS=Mus musculus OX=10090 GN=Gda	Gda	51.012	1.267	1.96219e-05	up
P48025	Tyrosine-protein kinase SYK OS=Mus musculus OX=10090 GN=Syk	Syk	71.376	1.653	0.0048397	up
Q3V1T4	Prolyl 3-hydroxylase 1 OS=Mus musculus OX=10090 GN=P3h1	P3h1	83.65	1.342	0.00153922	up
P14106	Complement C1q subcomponent subunit B OS=Mus musculus OX=10090 GN=C1qb	C1qb	26.717	1.45	0.00190387	up
P29391	Ferritin light chain 1 OS=Mus musculus OX=10090 GN=Ftl1	Ftl1	20.802	1.395	6.8127e-07	up
O70172	Phosphatidylinositol 5-phosphate 4-kinase type-2 alpha OS=Mus musculus OX=10090 GN=Pip4k2a	Pip4k2a	46.151	1.262	0.0102159	up
Q8CGE8	Interferon-activable protein 205-A OS=Mus musculus OX=10090 GN=Ifi205a	Ifi205a	45.176	1.355	0.0160562	up
Q9D154	Leukocyte elastase inhibitor A OS=Mus musculus OX=10090 GN=Serpinb1a	Serpinb1a	42.574	1.251	2.3394e-05	up
P43883	Perilipin-2 OS=Mus musculus OX=10090 GN=Plin2	Plin2	46.646	2.186	3.6951e-05	up
P30412	Peptidyl-prolyl cis-trans isomerase C OS=Mus musculus OX=10090 GN=Ppic	Ppic	22.794	1.399	1.67856e-05	up
Q3UZ39	Leucine-rich repeat flightless-interacting protein 1 OS=Mus musculus OX=10090 GN=Lrrfip1	Lrrfip1	79.248	1.338	0.0079408	up
Q61599	Rho GDP-dissociation inhibitor 2 OS=Mus musculus OX=10090 GN=Arhgdib	Arhgdib	22.851	1.925	2.8824e-06	up
P26041	Moesin OS=Mus musculus OX=10090 GN=Msn	Msn	67.766	1.202	1.66241e-05	up
P14901	Heme oxygenase 1 OS=Mus musculus OX=10090 GN=Hmox1	Hmox1	32.928	1.96	0.0054571	up
Q9CYV5	Transmembrane protein 135 OS=Mus musculus OX=10090 GN=Tmem135	Tmem135	52.363	1.249	0.00033989	up
Q91VC4	Plasmalemma vesicle-associated protein OS=Mus musculus OX=10090 GN=Plvap	Plvap	49.933	1.351	0.000118995	up
P01635	Ig kappa chain V-V region K2 (Fragment) OS=Mus musculus OX=10090	---	12.581	1.444	0.0079031	up
Q9DBG3	AP-2 complex subunit beta OS=Mus musculus OX=10090 GN=Ap2b1	Ap2b1	104.58	1.38	6.4302e-05	up
P24452	Macrophage-capping protein OS=Mus musculus OX=10090 GN=Capg	Capg	39.24	2.033	7.8265e-07	up
Q9D975	Sulfiredoxin-1 OS=Mus musculus OX=10090 GN=Srxn1	Srxn1	14.149	2.508	0.0020994	up
Q91VW3	SH3 domain-binding glutamic acid-rich-like protein 3 OS=Mus musculus OX=10090 GN=Sh3bgrl3	Sh3bgrl3	10.477	1.81	0.00084003	up
Q924X2	Carnitine O-palmitoyltransferase 1, muscle isoform OS=Mus musculus OX=10090 GN=Cpt1b	Cpt1b	88.216	1.442	0.00027602	up
Q9JM90	Signal-transducing adaptor protein 1 OS=Mus musculus OX=10090 GN=Stap1	Stap1	34.627	1.838	9.54e-05	up
Q9WVA2	Mitochondrial import inner membrane translocase subunit Tim8 A OS=Mus musculus OX=10090 GN=Timm8a1	Timm8a1	11.042	1.388	0.005016	up
Q8BMI3	ADP-ribosylation factor-binding protein GGA3 OS=Mus musculus OX=10090 GN=Gga3	Gga3	77.972	1.516	5.9751e-05	up
Q61233	Plastin-2 OS=Mus musculus OX=10090 GN=Lcp1	Lcp1	70.148	2.975	0.00096404	up
O08692	Neutrophilic granule protein OS=Mus musculus OX=10090 GN=Ngp	Ngp	19.331	5.126	8.4584e-05	up
P18242	Cathepsin D OS=Mus musculus OX=10090 GN=Ctsd	Ctsd	44.953	3.249	3.3218e-08	up
Q9WUU7	Cathepsin Z OS=Mus musculus OX=10090 GN=Ctsz	Ctsz	33.996	2.782	1.7351e-08	up
Q9D7G0	Ribose-phosphate pyrophosphokinase 1 OS=Mus musculus OX=10090 GN=Prps1	Prps1	34.834	2.638	6.4762e-05	up
Q62351	Transferrin receptor protein 1 OS=Mus musculus OX=10090 GN=Tfrc	Tfrc	85.73	2.423	3.1534e-06	up
Q61830	Macrophage mannose receptor 1 OS=Mus musculus OX=10090 GN=Mrc1	Mrc1	164.98	2.114	3.6012e-05	up
P49182	Heparin cofactor 2 OS=Mus musculus OX=10090 GN=Serpind1	Serpind1	54.496	1.517	0.000175816	up
P28656	Nucleosome assembly protein 1-like 1 OS=Mus musculus OX=10090 GN=Nap1l1	Nap1l1	45.345	2.021	2.5658e-06	up
Q920A5	Retinoid-inducible serine carboxypeptidase OS=Mus musculus OX=10090 GN=Scpep1	Scpep1	50.964	2.399	8.4072e-07	up
Q99MQ4	Asporin OS=Mus musculus OX=10090 GN=Aspn	Aspn	42.572	1.686	0.000181443	up
Q61559	IgG receptor FcRn large subunit p51 OS=Mus musculus OX=10090 GN=Fcgrt	Fcgrt	40.092	1.432	1.72033e-05	up
Q61576	Peptidyl-prolyl cis-trans isomerase FKBP10 OS=Mus musculus OX=10090 GN=Fkbp10	Fkbp10	64.697	1.881	0.00064129	up
Q99P91	Transmembrane glycoprotein NMB OS=Mus musculus OX=10090 GN=Gpnmb	Gpnmb	63.675	3.507	2.1142e-05	up
O70200	Allograft inflammatory factor 1 OS=Mus musculus OX=10090 GN=Aif1	Aif1	16.91	2.182	0.0020028	up
P56542	Deoxyribonuclease-2-alpha OS=Mus musculus OX=10090 GN=Dnase2	Dnase2	38.81	2.194	0.00076184	up
Q8BG07	Phospholipase D4 OS=Mus musculus OX=10090 GN=Pld4	Pld4	56.153	2.593	0.0045647	up
Q80YW0	Cytohesin-4 OS=Mus musculus OX=10090 GN=Cyth4	Cyth4	45.284	2.536	0.00060044	up
Q8C3J5	Dedicator of cytokinesis protein 2 OS=Mus musculus OX=10090 GN=Dock2	Dock2	211.7	1.681	0.0075225	up
P07091	Protein S100-A4 OS=Mus musculus OX=10090 GN=S100a4	S100a4	11.721	3.032	7.8175e-05	up
Q8K1B8	Fermitin family homolog 3 OS=Mus musculus OX=10090 GN=Fermt3	Fermt3	75.634	1.792	0.0035177	up
O70145	Neutrophil cytosol factor 2 OS=Mus musculus OX=10090 GN=Ncf2	Ncf2	59.485	1.711	7.5661e-05	up
Q8BJD1	Inter-alpha-trypsin inhibitor heavy chain H5 OS=Mus musculus OX=10090 GN=Itih5	Itih5	106.75	1.788	0.0009959	up
P35585	AP-1 complex subunit mu-1 OS=Mus musculus OX=10090 GN=Ap1m1	Ap1m1	48.542	1.2	0.00173553	up
Q99KC8	von Willebrand factor A domain-containing protein 5A OS=Mus musculus OX=10090 GN=Vwa5a	Vwa5a	87.142	1.336	3.0255e-07	up
Q7TMB8	Cytoplasmic FMR1-interacting protein 1 OS=Mus musculus OX=10090 GN=Cyfip1	Cyfip1	145.24	1.422	0.000182372	up
O35344	Importin subunit alpha-4 OS=Mus musculus OX=10090 GN=Kpna3	Kpna3	57.772	1.256	6.1862e-05	up
Q61699	Heat shock protein 105 kDa OS=Mus musculus OX=10090 GN=Hsph1	Hsph1	96.406	1.337	0.00142076	up
Q8VE96	Solute carrier family 35 member F6 OS=Mus musculus OX=10090 GN=Slc35f6	Slc35f6	40.978	1.394	0.0040207	up
Q9JM76	Actin-related protein 2/3 complex subunit 3 OS=Mus musculus OX=10090 GN=Arpc3	Arpc3	20.524	1.757	0.00038073	up
A1L314	Macrophage-expressed gene 1 protein OS=Mus musculus OX=10090 GN=Mpeg1	Mpeg1	78.39	1.836	0.0022374	up
P62814	V-type proton ATPase subunit B, brain isoform OS=Mus musculus OX=10090 GN=Atp6v1b2	Atp6v1b2	56.55	1.612	1.59825e-05	up
P16110	Galectin-3 OS=Mus musculus OX=10090 GN=Lgals3	Lgals3	27.515	3.224	9.8778e-07	up
Q6P6L0	Filamin A-interacting protein 1-like OS=Mus musculus OX=10090 GN=Filip1l	Filip1l	129.77	1.843	0.000122758	up
E9Q634	Unconventional myosin-Ie OS=Mus musculus OX=10090 GN=Myo1e	Myo1e	126.82	3.576	0.000162602	up
P29452	Caspase-1 OS=Mus musculus OX=10090 GN=Casp1	Casp1	45.64	2.398	0.00086147	up
Q8BMD8	Calcium-binding mitochondrial carrier protein SCaMC-1 OS=Mus musculus OX=10090 GN=Slc25a24	Slc25a24	52.901	1.415	3.7119e-05	up
Q9D2V7	Coronin-7 OS=Mus musculus OX=10090 GN=Coro7	Coro7	100.81	1.525	0.000123762	up
Q9QXS1	Plectin OS=Mus musculus OX=10090 GN=Plec	Plec	534.18	1.236	2.1782e-05	up
P45377	Aldose reductase-related protein 2 OS=Mus musculus OX=10090 GN=Akr1b8	Akr1b8	36.12	2.012	9.6678e-05	up
Q9QYB1	Chloride intracellular channel protein 4 OS=Mus musculus OX=10090 GN=Clic4	Clic4	28.729	1.274	1.55392e-05	up
P04186	Complement factor B OS=Mus musculus OX=10090 GN=Cfb	Cfb	85.004	1.386	3.5848e-05	up
Q4LDD4	Arf-GAP with Rho-GAP domain, ANK repeat and PH domain-containing protein 1 OS=Mus musculus OX=10090 GN=Arap1	Arap1	162.27	1.205	0.0023961	up
Q8CBA2	Schlafen family member 5 OS=Mus musculus OX=10090 GN=Slfn5	Slfn5	100.82	1.279	0.022863	up
Q6ZQM8	UDP-glucuronosyltransferase 1-7C OS=Mus musculus OX=10090 GN=Ugt1a7c	Ugt1a7c	59.757	1.461	1.74453e-05	up
Q80UG5	Septin-9 OS=Mus musculus OX=10090 GN=Sept9	Sept9	65.574	1.287	0.00140135	up
O08800	Serpin B8 OS=Mus musculus OX=10090 GN=Serpinb8	Serpinb8	42.15	1.247	0.00163641	up
P97927	Laminin subunit alpha-4 OS=Mus musculus OX=10090 GN=Lama4	Lama4	201.82	1.238	0.0034584	up
P09528	Ferritin heavy chain OS=Mus musculus OX=10090 GN=Fth1	Fth1	21.066	1.4	4.2137e-07	up
P50516	V-type proton ATPase catalytic subunit A OS=Mus musculus OX=10090 GN=Atp6v1a	Atp6v1a	68.325	1.687	5.5824e-05	up
P10605	Cathepsin B OS=Mus musculus OX=10090 GN=Ctsb	Ctsb	37.279	2.105	5.6501e-05	up
Q9Z2A9	Glutathione hydrolase 5 proenzyme OS=Mus musculus OX=10090 GN=Ggt5	Ggt5	61.673	1.355	0.00045948	up
Q8BWQ6	UPF0505 protein C16orf62 homolog OS=Mus musculus OX=10090	---	109.08	1.248	0.0036843	up
Q61838	Pregnancy zone protein OS=Mus musculus OX=10090 GN=Pzp	Pzp	165.85	1.281	2.351e-05	up
Q9D8Y0	EF-hand domain-containing protein D2 OS=Mus musculus OX=10090 GN=Efhd2	Efhd2	26.791	1.698	0.00197683	up
Q9CQ79	Thioredoxin domain-containing protein 9 OS=Mus musculus OX=10090 GN=Txndc9	Txndc9	26.259	1.469	0.0025953	up
P22599	Alpha-1-antitrypsin 1-2 OS=Mus musculus OX=10090 GN=Serpina1b	Serpina1b	45.974	1.543	0.00051531	up
Q9CY64	Biliverdin reductase A OS=Mus musculus OX=10090 GN=Blvra	Blvra	33.524	1.291	0.00059662	up
P97429	Annexin A4 OS=Mus musculus OX=10090 GN=Anxa4	Anxa4	35.915	1.603	4.5472e-07	up
Q6PAV2	Probable E3 ubiquitin-protein ligase HERC4 OS=Mus musculus OX=10090 GN=Herc4	Herc4	118.41	1.353	0.0108564	up
Q91YE6	Importin-9 OS=Mus musculus OX=10090 GN=Ipo9	Ipo9	116.05	1.331	3.9728e-05	up
B1AZP2	Disks large-associated protein 4 OS=Mus musculus OX=10090 GN=Dlgap4	Dlgap4	108.04	1.292	0.0142649	up
P68510	14-3-3 protein eta OS=Mus musculus OX=10090 GN=Ywhah	Ywhah	28.211	1.229	6.9601e-07	up
Q8R0X7	Sphingosine-1-phosphate lyase 1 OS=Mus musculus OX=10090 GN=Sgpl1	Sgpl1	63.676	1.73	0.000120725	up
O89053	Coronin-1A OS=Mus musculus OX=10090 GN=Coro1a	Coro1a	50.989	2.645	1.0081e-06	up
Q7M6Y3	Phosphatidylinositol-binding clathrin assembly protein OS=Mus musculus OX=10090 GN=Picalm	Picalm	71.543	1.45	0.000199241	up
Q99JI6	Ras-related protein Rap-1b OS=Mus musculus OX=10090 GN=Rap1b	Rap1b	20.825	1.25	0.00044453	up
P51863	V-type proton ATPase subunit d 1 OS=Mus musculus OX=10090 GN=Atp6v0d1	Atp6v0d1	40.301	1.495	3.5628e-05	up
Q8BH97	Reticulocalbin-3 OS=Mus musculus OX=10090 GN=Rcn3	Rcn3	38.001	1.702	2.1566e-05	up
Q6ZQK5	Arf-GAP with coiled-coil, ANK repeat and PH domain-containing protein 2 OS=Mus musculus OX=10090 GN=Acap2	Acap2	87.21	1.269	0.0118642	up
Q9R0E2	Procollagen-lysine,2-oxoglutarate 5-dioxygenase 1 OS=Mus musculus OX=10090 GN=Plod1	Plod1	83.594	1.714	0.00082438	up
Q9JKF1	Ras GTPase-activating-like protein IQGAP1 OS=Mus musculus OX=10090 GN=Iqgap1	Iqgap1	188.74	2.1	0.000199315	up
Q8BMK4	Cytoskeleton-associated protein 4 OS=Mus musculus OX=10090 GN=Ckap4	Ckap4	63.691	1.632	1.4637e-07	up
Q91VH2	Sorting nexin-9 OS=Mus musculus OX=10090 GN=Snx9	Snx9	66.545	1.421	0.0123395	up
P21981	Protein-glutamine gamma-glutamyltransferase 2 OS=Mus musculus OX=10090 GN=Tgm2	Tgm2	77.06	1.385	5.4857e-09	up
D3Z7P3	Glutaminase kidney isoform, mitochondrial OS=Mus musculus OX=10090 GN=Gls	Gls	73.963	1.263	0.00026387	up
Q62009	Periostin OS=Mus musculus OX=10090 GN=Postn	Postn	93.142	1.71	1.70332e-05	up
Q60875	Rho guanine nucleotide exchange factor 2 OS=Mus musculus OX=10090 GN=Arhgef2	Arhgef2	111.97	1.552	0.00113963	up
P07758	Alpha-1-antitrypsin 1-1 OS=Mus musculus OX=10090 GN=Serpina1a	Serpina1a	46.002	1.675	5.7666e-05	up
Q09014	Neutrophil cytosol factor 1 OS=Mus musculus OX=10090 GN=Ncf1	Ncf1	44.666	3.675	0.00055957	up
Q3THE2	Myosin regulatory light chain 12B OS=Mus musculus OX=10090 GN=Myl12b	Myl12b	19.779	1.302	0.00046432	up
Q99L27	GMP reductase 2 OS=Mus musculus OX=10090 GN=Gmpr2	Gmpr2	38.018	1.229	0.026723	up
Q9JK53	Prolargin OS=Mus musculus OX=10090 GN=Prelp	Prelp	43.292	1.24	0.000117818	up
Q8BVE3	V-type proton ATPase subunit H OS=Mus musculus OX=10090 GN=Atp6v1h	Atp6v1h	55.854	1.539	4.3411e-05	up
Q60631	Growth factor receptor-bound protein 2 OS=Mus musculus OX=10090 GN=Grb2	Grb2	25.238	1.489	2.1921e-06	up
Q571I9	Aldehyde dehydrogenase family 16 member A1 OS=Mus musculus OX=10090 GN=Aldh16a1	Aldh16a1	84.755	1.244	0.00196423	up
Q9Z0M5	Lysosomal acid lipase/cholesteryl ester hydrolase OS=Mus musculus OX=10090 GN=Lipa	Lipa	45.325	3.959	0.0010849	up
Q9Z0P5	Twinfilin-2 OS=Mus musculus OX=10090 GN=Twf2	Twf2	39.47	1.446	0.00064473	up
P35700	Peroxiredoxin-1 OS=Mus musculus OX=10090 GN=Prdx1	Prdx1	22.176	1.407	3.6703e-06	up
P51885	Lumican OS=Mus musculus OX=10090 GN=Lum	Lum	38.265	1.614	8.381e-05	up
Q3U9G9	Lamin-B receptor OS=Mus musculus OX=10090 GN=Lbr	Lbr	71.439	1.231	0.0185437	up
Q69ZN7	Myoferlin OS=Mus musculus OX=10090 GN=Myof	Myof	233.32	1.622	1.1676e-06	up
Q9CVB6	Actin-related protein 2/3 complex subunit 2 OS=Mus musculus OX=10090 GN=Arpc2	Arpc2	34.357	1.655	3.77e-05	up
Q60715	Prolyl 4-hydroxylase subunit alpha-1 OS=Mus musculus OX=10090 GN=P4ha1	P4ha1	60.909	1.673	6.9602e-07	up
E9Q4P1	WD repeat and FYVE domain-containing protein 1 OS=Mus musculus OX=10090 GN=Wdfy1	Wdfy1	46.217	1.38	8.027e-05	up
Q3TW96	UDP-N-acetylhexosamine pyrophosphorylase-like protein 1 OS=Mus musculus OX=10090 GN=Uap1l1	Uap1l1	56.613	1.85	0.0038396	up
Q9JHF7	Hematopoietic prostaglandin D synthase OS=Mus musculus OX=10090 GN=Hpgds	Hpgds	23.227	1.673	0.0060234	up
P97369	Neutrophil cytosol factor 4 OS=Mus musculus OX=10090 GN=Ncf4	Ncf4	38.707	3.44	0.00137555	up
P41216	Long-chain-fatty-acid--CoA ligase 1 OS=Mus musculus OX=10090 GN=Acsl1	Acsl1	77.951	1.452	3.3962e-07	up
P17918	Proliferating cell nuclear antigen OS=Mus musculus OX=10090 GN=Pcna	Pcna	28.785	1.655	0.00029923	up
Q9JLQ2	ARF GTPase-activating protein GIT2 OS=Mus musculus OX=10090 GN=Git2	Git2	78.765	1.365	0.0045844	up
Q8C2E7	WASH complex subunit 5 OS=Mus musculus OX=10090 GN=Washc5	Washc5	134.11	1.287	0.0035427	up
O70492	Sorting nexin-3 OS=Mus musculus OX=10090 GN=Snx3	Snx3	18.757	1.301	0.00055888	up
P50518	V-type proton ATPase subunit E 1 OS=Mus musculus OX=10090 GN=Atp6v1e1	Atp6v1e1	26.157	1.77	2.6607e-06	up
P49586	Choline-phosphate cytidylyltransferase A OS=Mus musculus OX=10090 GN=Pcyt1a	Pcyt1a	41.666	1.296	0.0137582	up
Q99JY9	Actin-related protein 3 OS=Mus musculus OX=10090 GN=Actr3	Actr3	47.357	1.611	2.1477e-06	up
P59999	Actin-related protein 2/3 complex subunit 4 OS=Mus musculus OX=10090 GN=Arpc4	Arpc4	19.667	1.779	2.3514e-07	up
Q8K2Q9	Shootin-1 OS=Mus musculus OX=10090 GN=Shtn1	Shtn1	71.342	1.779	0.00038036	up
Q61462	Cytochrome b-245 light chain OS=Mus musculus OX=10090 GN=Cyba	Cyba	20.748	2.6	0.00144149	up
Q62048	Astrocytic phosphoprotein PEA-15 OS=Mus musculus OX=10090 GN=Pea15	Pea15	15.054	1.526	2.8359e-06	up
Q9EQG9	Collagen type IV alpha-3-binding protein OS=Mus musculus OX=10090 GN=Col4a3bp	Col4a3bp	71.11	1.216	0.0027564	up
P97298	Pigment epithelium-derived factor OS=Mus musculus OX=10090 GN=Serpinf1	Serpinf1	46.233	1.46	0.00014072	up
O55186	CD59A glycoprotein OS=Mus musculus OX=10090 GN=Cd59a	Cd59a	13.648	1.289	0.00095934	up
Q8BL66	Early endosome antigen 1 OS=Mus musculus OX=10090 GN=Eea1	Eea1	160.91	1.24	2.3446e-05	up
P84091	AP-2 complex subunit mu OS=Mus musculus OX=10090 GN=Ap2m1	Ap2m1	49.654	1.334	0.00024108	up
Q9EQK5	Major vault protein OS=Mus musculus OX=10090 GN=Mvp	Mvp	95.923	1.386	8.1722e-07	up
Q8BLF1	Neutral cholesterol ester hydrolase 1 OS=Mus musculus OX=10090 GN=Nceh1	Nceh1	45.739	2.91	4.6961e-06	up
P61161	Actin-related protein 2 OS=Mus musculus OX=10090 GN=Actr2	Actr2	44.76	1.626	1.92127e-05	up
Q8C0E3	Tripartite motif-containing protein 47 OS=Mus musculus OX=10090 GN=Trim47	Trim47	69.912	1.525	0.00053705	up
Q6A028	Switch-associated protein 70 OS=Mus musculus OX=10090 GN=Swap70	Swap70	68.995	1.217	0.034762	up
P49446	Receptor-type tyrosine-protein phosphatase epsilon OS=Mus musculus OX=10090 GN=Ptpre	Ptpre	80.687	1.74	0.0069029	up
P53702	Cytochrome c-type heme lyase OS=Mus musculus OX=10090 GN=Hccs	Hccs	30.977	1.223	0.00070413	up
Q9WVA4	Transgelin-2 OS=Mus musculus OX=10090 GN=Tagln2	Tagln2	22.395	1.559	2.3432e-05	up
Q3UQ28	Peroxidasin homolog OS=Mus musculus OX=10090 GN=Pxdn	Pxdn	165.1	2.009	1.9718e-07	up
P51807	Dynein light chain Tctex-type 1 OS=Mus musculus OX=10090 GN=Dynlt1	Dynlt1	12.483	1.258	0.0027192	up
Q91W59	RNA-binding motif, single-stranded-interacting protein 1 OS=Mus musculus OX=10090 GN=Rbms1	Rbms1	43.99	1.234	0.0027371	up
Q5SQX6	Cytoplasmic FMR1-interacting protein 2 OS=Mus musculus OX=10090 GN=Cyfip2	Cyfip2	145.66	1.561	0.0030816	up
P10493	Nidogen-1 OS=Mus musculus OX=10090 GN=Nid1	Nid1	136.54	1.233	0.0002199	up
Q08509	Epidermal growth factor receptor kinase substrate 8 OS=Mus musculus OX=10090 GN=Eps8	Eps8	91.736	1.259	0.00021936	up
Q91YP2	Neurolysin, mitochondrial OS=Mus musculus OX=10090 GN=Nln	Nln	80.428	1.265	0.0034562	up
Q3TRM8	Hexokinase-3 OS=Mus musculus OX=10090 GN=Hk3	Hk3	100.1	3.654	1.1739e-07	up
Q9Z0Z4	Hephaestin OS=Mus musculus OX=10090 GN=Heph	Heph	129.66	1.706	0.00041587	up
Q9JIG7	Coiled-coil domain-containing protein 22 OS=Mus musculus OX=10090 GN=Ccdc22	Ccdc22	70.843	1.268	0.0130773	up
P17427	AP-2 complex subunit alpha-2 OS=Mus musculus OX=10090 GN=Ap2a2	Ap2a2	104.02	1.324	1.74719e-05	up
O89110	Caspase-8 OS=Mus musculus OX=10090 GN=Casp8	Casp8	55.356	1.286	0.00162319	up
Q61210	Rho guanine nucleotide exchange factor 1 OS=Mus musculus OX=10090 GN=Arhgef1	Arhgef1	102.8	1.239	0.000120798	up
Q9D8B3	Charged multivesicular body protein 4b OS=Mus musculus OX=10090 GN=Chmp4b	Chmp4b	24.936	1.29	0.00115551	up
P60766	Cell division control protein 42 homolog OS=Mus musculus OX=10090 GN=Cdc42	Cdc42	21.258	1.224	0.00050166	up
P29351	Tyrosine-protein phosphatase non-receptor type 6 OS=Mus musculus OX=10090 GN=Ptpn6	Ptpn6	67.558	1.939	6.4178e-05	up
Q3UHD6	Sorting nexin-27 OS=Mus musculus OX=10090 GN=Snx27	Snx27	60.988	1.39	0.00034163	up
Q62419	Endophilin-A2 OS=Mus musculus OX=10090 GN=Sh3gl1	Sh3gl1	41.518	1.446	4.4584e-06	up
O35075	Down syndrome critical region protein 3 homolog OS=Mus musculus OX=10090 GN=Dscr3	Dscr3	32.97	1.351	0.00082287	up
P35821	Tyrosine-protein phosphatase non-receptor type 1 OS=Mus musculus OX=10090 GN=Ptpn1	Ptpn1	49.593	1.486	2.0414e-05	up
Q91WC9	Sn1-specific diacylglycerol lipase beta OS=Mus musculus OX=10090 GN=Daglb	Daglb	73.904	1.68	0.022316	up
P21107	Tropomyosin alpha-3 chain OS=Mus musculus OX=10090 GN=Tpm3	Tpm3	32.994	1.363	6.4181e-05	up
Q61093	Cytochrome b-245 heavy chain OS=Mus musculus OX=10090 GN=Cybb	Cybb	65.304	2.185	0.00028162	up
P13439	Uridine 5'-monophosphate synthase OS=Mus musculus OX=10090 GN=Umps	Umps	52.292	1.253	0.041739	up
Q9JMH6	Thioredoxin reductase 1, cytoplasmic OS=Mus musculus OX=10090 GN=Txnrd1	Txnrd1	67.083	1.444	0.0102242	up
Q9WTR1	Transient receptor potential cation channel subfamily V member 2 OS=Mus musculus OX=10090 GN=Trpv2	Trpv2	85.964	1.366	0.0062755	up
Q9D906	Ubiquitin-like modifier-activating enzyme ATG7 OS=Mus musculus OX=10090 GN=Atg7	Atg7	77.519	1.408	0.000155924	up
P97384	Annexin A11 OS=Mus musculus OX=10090 GN=Anxa11	Anxa11	54.079	1.256	6.434e-05	up
Q62465	Synaptic vesicle membrane protein VAT-1 homolog OS=Mus musculus OX=10090 GN=Vat1	Vat1	43.096	1.579	2.1944e-05	up
P28798	Granulins OS=Mus musculus OX=10090 GN=Grn	Grn	63.458	1.464	0.00013756	up
P25911	Tyrosine-protein kinase Lyn OS=Mus musculus OX=10090 GN=Lyn	Lyn	58.812	1.347	6.3866e-05	up
P97290	Plasma protease C1 inhibitor OS=Mus musculus OX=10090 GN=Serping1	Serping1	55.584	1.223	0.0060386	up
Q62426	Cystatin-B OS=Mus musculus OX=10090 GN=Cstb	Cstb	11.045	1.526	0.00143597	up
P39061	Collagen alpha-1(XVIII) chain OS=Mus musculus OX=10090 GN=Col18a1	Col18a1	182.17	1.55	0.000120698	up
Q9CR51	V-type proton ATPase subunit G 1 OS=Mus musculus OX=10090 GN=Atp6v1g1	Atp6v1g1	13.724	1.746	0.000115761	up
Q9CQE5	Regulator of G-protein signaling 10 OS=Mus musculus OX=10090 GN=Rgs10	Rgs10	21.151	1.796	3.8989e-05	up
Q61598	Rab GDP dissociation inhibitor beta OS=Mus musculus OX=10090 GN=Gdi2	Gdi2	50.537	1.269	0.00110038	up
Q91V76	Ester hydrolase C11orf54 homolog OS=Mus musculus OX=10090	---	34.995	1.338	0.00028208	up
Q9EPB4	Apoptosis-associated speck-like protein containing a CARD OS=Mus musculus OX=10090 GN=Pycard	Pycard	21.458	2.006	2.5777e-06	up
Q05793	Basement membrane-specific heparan sulfate proteoglycan core protein OS=Mus musculus OX=10090 GN=Hspg2	Hspg2	398.29	1.288	2.4265e-06	up
Q64449	C-type mannose receptor 2 OS=Mus musculus OX=10090 GN=Mrc2	Mrc2	167.07	1.632	0.008779	up
P70248	Unconventional myosin-If OS=Mus musculus OX=10090 GN=Myo1f	Myo1f	125.95	2.645	2.3208e-06	up
Q9CX80	Cytoglobin OS=Mus musculus OX=10090 GN=Cygb	Cygb	21.465	1.491	0.00048237	up
P08030	Adenine phosphoribosyltransferase OS=Mus musculus OX=10090 GN=Aprt	Aprt	19.724	2.151	1.5919e-05	up
Q922S4	cGMP-dependent 3',5'-cyclic phosphodiesterase OS=Mus musculus OX=10090 GN=Pde2a	Pde2a	105.62	1.481	3.9079e-05	up
P0DOV2	Interferon-activable protein 204 OS=Mus musculus OX=10090 GN=Ifi204	Ifi204	69.437	1.332	0.00090407	up
O88342	WD repeat-containing protein 1 OS=Mus musculus OX=10090 GN=Wdr1	Wdr1	66.406	1.502	5.2206e-08	up
O08992	Syntenin-1 OS=Mus musculus OX=10090 GN=Sdcbp	Sdcbp	32.379	1.545	0.0115604	up
P55065	Phospholipid transfer protein OS=Mus musculus OX=10090 GN=Pltp	Pltp	54.452	1.698	0.0096555	up
P50427	Steryl-sulfatase OS=Mus musculus OX=10090 GN=Sts	Sts	66.59	1.303	0.00021843	up
Q9CPW4	Actin-related protein 2/3 complex subunit 5 OS=Mus musculus OX=10090 GN=Arpc5	Arpc5	16.288	1.614	2.0053e-05	up
P28650	Adenylosuccinate synthetase isozyme 1 OS=Mus musculus OX=10090 GN=Adssl1	Adssl1	50.254	2.188	6.2223e-05	up
O35250	Exocyst complex component 7 OS=Mus musculus OX=10090 GN=Exoc7	Exoc7	79.959	1.231	0.007261	up
Q8C754	Vacuolar protein sorting-associated protein 52 homolog OS=Mus musculus OX=10090 GN=Vps52	Vps52	82.043	1.296	0.049936	up
O55098	Serine/threonine-protein kinase 10 OS=Mus musculus OX=10090 GN=Stk10	Stk10	111.9	1.468	0.0028362	up
O70370	Cathepsin S OS=Mus musculus OX=10090 GN=Ctss	Ctss	38.474	3.024	0.00022134	up
Q9EQ06	Estradiol 17-beta-dehydrogenase 11 OS=Mus musculus OX=10090 GN=Hsd17b11	Hsd17b11	32.88	1.319	0.00090022	up
P47753	F-actin-capping protein subunit alpha-1 OS=Mus musculus OX=10090 GN=Capza1	Capza1	32.939	1.303	0.000102314	up
Q8CIN4	Serine/threonine-protein kinase PAK 2 OS=Mus musculus OX=10090 GN=Pak2	Pak2	57.93	1.215	0.00095641	up
Q8VEH3	ADP-ribosylation factor-like protein 8A OS=Mus musculus OX=10090 GN=Arl8a	Arl8a	21.39	1.273	0.00113817	up
P27046	Alpha-mannosidase 2 OS=Mus musculus OX=10090 GN=Man2a1	Man2a1	131.63	1.597	0.0031965	up
Q62422	Osteoclast-stimulating factor 1 OS=Mus musculus OX=10090 GN=Ostf1	Ostf1	23.782	1.967	0.000161181	up
P41241	Tyrosine-protein kinase CSK OS=Mus musculus OX=10090 GN=Csk	Csk	50.716	1.306	0.000175835	up
P82343	N-acylglucosamine 2-epimerase OS=Mus musculus OX=10090 GN=Renbp	Renbp	49.771	1.437	0.00121909	up
P28665	Murinoglobulin-1 OS=Mus musculus OX=10090 GN=Mug1	Mug1	165.3	1.828	1.715e-06	up
Q9CQW2	ADP-ribosylation factor-like protein 8B OS=Mus musculus OX=10090 GN=Arl8b	Arl8b	21.539	1.294	0.000138679	up
Q3UQN2	F-BAR domain only protein 2 OS=Mus musculus OX=10090 GN=Fcho2	Fcho2	88.733	1.294	0.000117821	up
Q9EPK2	Protein XRP2 OS=Mus musculus OX=10090 GN=Rp2	Rp2	39.376	1.203	0.0063222	up
P60843	Eukaryotic initiation factor 4A-I OS=Mus musculus OX=10090 GN=Eif4a1	Eif4a1	46.153	1.208	3.6173e-05	up
Q64133	Amine oxidase [flavin-containing] A OS=Mus musculus OX=10090 GN=Maoa	Maoa	59.601	1.475	1.64768e-05	up
Q61292	Laminin subunit beta-2 OS=Mus musculus OX=10090 GN=Lamb2	Lamb2	196.58	1.217	1.67246e-05	up
P52633	Signal transducer and transcription activator 6 OS=Mus musculus OX=10090 GN=Stat6	Stat6	93.496	1.473	0.0171226	up
Q9Z2L7	Cytokine receptor-like factor 3 OS=Mus musculus OX=10090 GN=Crlf3	Crlf3	49.558	1.691	0.000103297	up
P35492	Histidine ammonia-lyase OS=Mus musculus OX=10090 GN=Hal	Hal	72.257	1.691	1.72244e-05	up
A2APV2	Formin-like protein 2 OS=Mus musculus OX=10090 GN=Fmnl2	Fmnl2	123.1	1.333	0.026983	up
P54116	Erythrocyte band 7 integral membrane protein OS=Mus musculus OX=10090 GN=Stom	Stom	31.375	1.309	1.5735e-06	up
Q8C147	Dedicator of cytokinesis protein 8 OS=Mus musculus OX=10090 GN=Dock8	Dock8	238.98	1.52	0.0115954	up
P40124	Adenylyl cyclase-associated protein 1 OS=Mus musculus OX=10090 GN=Cap1	Cap1	51.564	1.651	1.63874e-05	up
Q62159	Rho-related GTP-binding protein RhoC OS=Mus musculus OX=10090 GN=Rhoc	Rhoc	22.006	1.461	0.00050078	up
Q9JL26	Formin-like protein 1 OS=Mus musculus OX=10090 GN=Fmnl1	Fmnl1	122.06	1.337	0.0043409	up
P43276	Histone H1.5 OS=Mus musculus OX=10090 GN=Hist1h1b	Hist1h1b	22.576	1.87	0.00025982	up
P51150	Ras-related protein Rab-7a OS=Mus musculus OX=10090 GN=Rab7a	Rab7a	23.489	1.238	8.6243e-07	up
Q7TMM9	Tubulin beta-2A chain OS=Mus musculus OX=10090 GN=Tubb2a	Tubb2a	49.906	1.709	0.0021228	up
Q80WQ2	Protein VAC14 homolog OS=Mus musculus OX=10090 GN=Vac14	Vac14	88.047	1.22	0.0022171	up
Q8C9S4	Coiled-coil domain-containing protein 186 OS=Mus musculus OX=10090 GN=Ccdc186	Ccdc186	104.9	1.526	0.00078399	up
P05064	Fructose-bisphosphate aldolase A OS=Mus musculus OX=10090 GN=Aldoa	Aldoa	39.355	1.208	0.000161202	up
P11276	Fibronectin OS=Mus musculus OX=10090 GN=Fn1	Fn1	272.53	1.87	5.4331e-07	up
P18760	Cofilin-1 OS=Mus musculus OX=10090 GN=Cfl1	Cfl1	18.559	1.672	1.6355e-06	up
Q9EQP2	EH domain-containing protein 4 OS=Mus musculus OX=10090 GN=Ehd4	Ehd4	61.48	1.427	4.6519e-06	up
P16675	Lysosomal protective protein OS=Mus musculus OX=10090 GN=Ctsa	Ctsa	53.844	2.171	4.7366e-08	up
Q8VBT6	Apolipoprotein B receptor OS=Mus musculus OX=10090 GN=Apobr	Apobr	102.7	1.461	0.0052821	up
Q921E2	Ras-related protein Rab-31 OS=Mus musculus OX=10090 GN=Rab31	Rab31	21.331	1.931	0.00052173	up
P26039	Talin-1 OS=Mus musculus OX=10090 GN=Tln1	Tln1	269.82	1.279	7.5064e-05	up
Q9ET22	Dipeptidyl peptidase 2 OS=Mus musculus OX=10090 GN=Dpp7	Dpp7	56.253	1.77	1.4757e-06	up
Q9WV32	Actin-related protein 2/3 complex subunit 1B OS=Mus musculus OX=10090 GN=Arpc1b	Arpc1b	41.063	1.57	2.2022e-06	up
Q6PHQ8	N-alpha-acetyltransferase 35, NatC auxiliary subunit OS=Mus musculus OX=10090 GN=Naa35	Naa35	83.305	1.918	0.0002216	up
Q9Z1G3	V-type proton ATPase subunit C 1 OS=Mus musculus OX=10090 GN=Atp6v1c1	Atp6v1c1	43.887	1.641	0.000104807	up
Q5I2A0	Serine protease inhibitor A3G OS=Mus musculus OX=10090 GN=Serpina3g	Serpina3g	49.021	1.224	0.006579	up
Q8BWG8	Beta-arrestin-1 OS=Mus musculus OX=10090 GN=Arrb1	Arrb1	46.972	1.227	0.00062	up
Q8BPU7	Engulfment and cell motility protein 1 OS=Mus musculus OX=10090 GN=Elmo1	Elmo1	83.935	1.288	0.0092635	up
P08905	Lysozyme C-2 OS=Mus musculus OX=10090 GN=Lyz2	Lyz2	16.689	3.792	0.00187921	up
P03958	Adenosine deaminase OS=Mus musculus OX=10090 GN=Ada	Ada	39.991	1.947	3.6553e-05	up
P12265	Beta-glucuronidase OS=Mus musculus OX=10090 GN=Gusb	Gusb	74.194	1.769	9.9756e-07	up
Q80SY3	V-type proton ATPase subunit d 2 OS=Mus musculus OX=10090 GN=Atp6v0d2	Atp6v0d2	40.493	2.088	0.0104232	up
Q8R5A3	Amyloid beta A4 precursor protein-binding family B member 1-interacting protein OS=Mus musculus OX=10090 GN=Apbb1ip	Apbb1ip	74.318	2.249	0.0010198	up
P49138	MAP kinase-activated protein kinase 2 OS=Mus musculus OX=10090 GN=Mapkapk2	Mapkapk2	44.049	1.272	0.0098757	up
Q9CQC8	Maspardin OS=Mus musculus OX=10090 GN=Spg21	Spg21	34.952	1.332	0.00047951	up
Q9JJ00	Phospholipid scramblase 1 OS=Mus musculus OX=10090 GN=Plscr1	Plscr1	35.914	1.386	0.000178677	up
P70268	Serine/threonine-protein kinase N1 OS=Mus musculus OX=10090 GN=Pkn1	Pkn1	104.41	1.568	0.000180826	up
Q8R1F1	Niban-like protein 1 OS=Mus musculus OX=10090 GN=Fam129b	Fam129b	84.818	2.496	1.2472e-07	up
P57746	V-type proton ATPase subunit D OS=Mus musculus OX=10090 GN=Atp6v1d	Atp6v1d	28.369	1.45	0.00176442	up
P02468	Laminin subunit gamma-1 OS=Mus musculus OX=10090 GN=Lamc1	Lamc1	177.3	1.299	1.4178e-06	up
Q61553	Fascin OS=Mus musculus OX=10090 GN=Fscn1	Fscn1	54.507	1.216	0.00168288	up
Q8JZK9	Hydroxymethylglutaryl-CoA synthase, cytoplasmic OS=Mus musculus OX=10090 GN=Hmgcs1	Hmgcs1	57.568	1.755	5.7244e-05	up
Q810B6	Rabankyrin-5 OS=Mus musculus OX=10090 GN=Ankfy1	Ankfy1	128.65	1.202	0.00115739	up
Q91YR1	Twinfilin-1 OS=Mus musculus OX=10090 GN=Twf1	Twf1	40.079	1.317	0.0020234	up
Q60675	Laminin subunit alpha-2 OS=Mus musculus OX=10090 GN=Lama2	Lama2	343.81	1.327	6.3108e-05	up
Q9D7V9	N-acylethanolamine-hydrolyzing acid amidase OS=Mus musculus OX=10090 GN=Naaa	Naaa	40.074	1.659	0.0028197	up
O08808	Protein diaphanous homolog 1 OS=Mus musculus OX=10090 GN=Diaph1	Diaph1	139.34	1.523	2.416e-06	up
Q9CQI3	Glia maturation factor beta OS=Mus musculus OX=10090 GN=Gmfb	Gmfb	16.723	1.368	0.00046366	up
Q8BYC6	Serine/threonine-protein kinase TAO3 OS=Mus musculus OX=10090 GN=Taok3	Taok3	105.33	1.781	3.8049e-05	up
Q11136	Xaa-Pro dipeptidase OS=Mus musculus OX=10090 GN=Pepd	Pepd	55.028	1.23	0.000118562	up
Q8VCW4	Protein unc-93 homolog B1 OS=Mus musculus OX=10090 GN=Unc93b1	Unc93b1	66.98	2.481	0.000142037	up
P61028	Ras-related protein Rab-8B OS=Mus musculus OX=10090 GN=Rab8b	Rab8b	23.603	1.688	0.0061831	up
Q00612	Glucose-6-phosphate 1-dehydrogenase X OS=Mus musculus OX=10090 GN=G6pdx	G6pdx	59.262	1.222	3.5388e-05	up
P11835	Integrin beta-2 OS=Mus musculus OX=10090 GN=Itgb2	Itgb2	85.025	2.619	2.2855e-05	up
Q9Z1G4	V-type proton ATPase 116 kDa subunit a isoform 1 OS=Mus musculus OX=10090 GN=Atp6v0a1	Atp6v0a1	96.466	1.39	0.000121709	up
P47757	F-actin-capping protein subunit beta OS=Mus musculus OX=10090 GN=Capzb	Capzb	31.345	1.287	0.00024382	up
Q8K297	Procollagen galactosyltransferase 1 OS=Mus musculus OX=10090 GN=Colgalt1	Colgalt1	71.06	1.416	0.0069357	up
Q8C1B7	Septin-11 OS=Mus musculus OX=10090 GN=Sept11	Sept11	49.694	1.318	0.0033017	up
Q8CIH5	1-phosphatidylinositol 4,5-bisphosphate phosphodiesterase gamma-2 OS=Mus musculus OX=10090 GN=Plcg2	Plcg2	147.59	1.409	0.0022975	up
Q9WUM4	Coronin-1C OS=Mus musculus OX=10090 GN=Coro1c	Coro1c	53.12	1.324	0.0032155	up
Q9JI11	Serine/threonine-protein kinase 4 OS=Mus musculus OX=10090 GN=Stk4	Stk4	55.541	1.495	0.0088592	up
P48678	Prelamin-A/C OS=Mus musculus OX=10090 GN=Lmna	Lmna	74.237	1.244	8.4124e-08	up
P24288	Branched-chain-amino-acid aminotransferase, cytosolic OS=Mus musculus OX=10090 GN=Bcat1	Bcat1	42.791	1.416	0.0141632	up
Q8K4I3	Rho guanine nucleotide exchange factor 6 OS=Mus musculus OX=10090 GN=Arhgef6	Arhgef6	87.051	1.501	2.0775e-05	up
P84096	Rho-related GTP-binding protein RhoG OS=Mus musculus OX=10090 GN=Rhog	Rhog	21.308	1.355	8.0057e-05	up
P28653	Biglycan OS=Mus musculus OX=10090 GN=Bgn	Bgn	41.639	2.141	0.000198494	up
Q61398	Procollagen C-endopeptidase enhancer 1 OS=Mus musculus OX=10090 GN=Pcolce	Pcolce	50.167	1.585	0.00193739	up
Q9Z0R4	Intersectin-1 OS=Mus musculus OX=10090 GN=Itsn1	Itsn1	194.29	1.395	0.0005441	up
Q8K124	Pleckstrin homology domain-containing family O member 2 OS=Mus musculus OX=10090 GN=Plekho2	Plekho2	53.872	1.904	0.00015902	up
Q8CI59	Metalloreductase STEAP3 OS=Mus musculus OX=10090 GN=Steap3	Steap3	54.748	1.566	6.0096e-05	up
O88447	Kinesin light chain 1 OS=Mus musculus OX=10090 GN=Klc1	Klc1	61.449	1.2	0.0028818	up
Q2TBE6	Phosphatidylinositol 4-kinase type 2-alpha OS=Mus musculus OX=10090 GN=Pi4k2a	Pi4k2a	54.257	1.567	0.0005168	up
P63260	Actin, cytoplasmic 2 OS=Mus musculus OX=10090 GN=Actg1	Actg1	41.792	1.408	1.7577e-06	up
Q8CFD4	Sorting nexin-8 OS=Mus musculus OX=10090 GN=Snx8	Snx8	52.058	1.753	4.2002e-07	up
O08807	Peroxiredoxin-4 OS=Mus musculus OX=10090 GN=Prdx4	Prdx4	31.052	1.312	0.0004612	up
Q9JKW0	ADP-ribosylation factor-like protein 6-interacting protein 1 OS=Mus musculus OX=10090 GN=Arl6ip1	Arl6ip1	23.437	1.241	0.00156083	up
Q61011	Guanine nucleotide-binding protein G(I)/G(S)/G(T) subunit beta-3 OS=Mus musculus OX=10090 GN=Gnb3	Gnb3	37.24	1.547	0.000102128	up
Q9ES52	Phosphatidylinositol 3,4,5-trisphosphate 5-phosphatase 1 OS=Mus musculus OX=10090 GN=Inpp5d	Inpp5d	133.54	2.726	0.00026099	up
Q8BHL5	Engulfment and cell motility protein 2 OS=Mus musculus OX=10090 GN=Elmo2	Elmo2	83.886	1.331	0.0064759	up
P00688	Pancreatic alpha-amylase OS=Mus musculus OX=10090 GN=Amy2	Amy2	57.318	0.232	0.0003777	down
Q9D711	Pirin OS=Mus musculus OX=10090 GN=Pir	Pir	32.066	0.423	0.00155853	down
P20444	Protein kinase C alpha type OS=Mus musculus OX=10090 GN=Prkca	Prkca	76.851	0.259	0.0041204	down
A2ASQ1	Agrin OS=Mus musculus OX=10090 GN=Agrn	Agrn	207.54	0.493	0.015323	down
Q8R5C5	Beta-centractin OS=Mus musculus OX=10090 GN=Actr1b	Actr1b	42.281	0.539	0.025479	down
Q99J08	SEC14-like protein 2 OS=Mus musculus OX=10090 GN=Sec14l2	Sec14l2	46.3	0.682	0.00097913	down
Q9QXF8	Glycine N-methyltransferase OS=Mus musculus OX=10090 GN=Gnmt	Gnmt	32.675	0.697	0.0034819	down
Q5SSH8	Neuferricin OS=Mus musculus OX=10090 GN=Cyb5d2	Cyb5d2	29.162	0.551	0.0021578	down
Q8CDM8	Protein FAM160B1 OS=Mus musculus OX=10090 GN=Fam160b1	Fam160b1	86.016	1.715	0.0067376	up
Q640N1	Adipocyte enhancer-binding protein 1 OS=Mus musculus OX=10090 GN=Aebp1	Aebp1	128.36	1.875	0.0055998	up
Q7TSQ8	Pyruvate dehydrogenase phosphatase regulatory subunit, mitochondrial OS=Mus musculus OX=10090 GN=Pdpr	Pdpr	99.229	1.51	0.0110177	up
Q5SXY1	Cytospin-B OS=Mus musculus OX=10090 GN=Specc1	Specc1	118.1	1.231	0.025644	up
Q9JL04	Formin-2 OS=Mus musculus OX=10090 GN=Fmn2	Fmn2	167.38	0.739	0.00138481	down
Q9D258	Acyl-CoA-binding domain-containing protein 7 OS=Mus musculus OX=10090 GN=Acbd7	Acbd7	10.01	2.397	3.7015e-07	up
P70412	CUB and zona pellucida-like domain-containing protein 1 OS=Mus musculus OX=10090 GN=Cuzd1	Cuzd1	68.081	3.066	2.7311e-09	up
P50289	Acrosomal protein SP-10 OS=Mus musculus OX=10090 GN=Acrv1	Acrv1	27.948	1.515	4.282e-06	up
Q6AW46	Carboxylesterase 5A OS=Mus musculus OX=10090 GN=Ces5a	Ces5a	64.166	1.459	0.00072411	up
Q06890	Clusterin OS=Mus musculus OX=10090 GN=Clu	Clu	51.655	1.302	1.9929e-05	up
Q3UUI3	Acyl-coenzyme A thioesterase THEM4 OS=Mus musculus OX=10090 GN=Them4	Them4	26.031	2.034	0.00048021	up
Q80W21	Glutathione S-transferase Mu 7 OS=Mus musculus OX=10090 GN=Gstm7	Gstm7	25.709	1.213	2.86e-06	up
Q9WVG5	Endothelial lipase OS=Mus musculus OX=10090 GN=Lipg	Lipg	56.628	1.78	0.00026428	up
P00342	L-lactate dehydrogenase C chain OS=Mus musculus OX=10090 GN=Ldhc	Ldhc	35.911	1.459	2.1556e-05	up
P05214	Tubulin alpha-3 chain OS=Mus musculus OX=10090 GN=Tuba3a	Tuba3a	49.959	1.702	0.00079788	up
O09114	Prostaglandin-H2 D-isomerase OS=Mus musculus OX=10090 GN=Ptgds	Ptgds	21.066	2.021	6.0622e-05	up
Q9JJN4	Succinyl-CoA:3-ketoacid coenzyme A transferase 2A, mitochondrial OS=Mus musculus OX=10090 GN=Oxct2a	Oxct2a	56.472	1.423	1.50205e-05	up
Q0P5Y3	Tubulin polymerization-promoting protein family member 2 OS=Mus musculus OX=10090 GN=Tppp2	Tppp2	18.681	1.208	0.00046096	up
Q8R2Q4	Ribosome-releasing factor 2, mitochondrial OS=Mus musculus OX=10090 GN=Gfm2	Gfm2	86.108	1.222	0.00074308	up
Q9D7P7	Chloride intracellular channel protein 3 OS=Mus musculus OX=10090 GN=Clic3	Clic3	26.845	2.368	0.000144392	up
Q9Z0G9	Claudin-3 OS=Mus musculus OX=10090 GN=Cldn3	Cldn3	23.284	1.239	0.005578	up
Q62522	Zona pellucida-binding protein 1 OS=Mus musculus OX=10090 GN=Zpbp	Zpbp	39.231	1.321	0.00026173	up
P09041	Phosphoglycerate kinase 2 OS=Mus musculus OX=10090 GN=Pgk2	Pgk2	44.852	1.276	2.2021e-05	up
Q3V132	ADP/ATP translocase 4 OS=Mus musculus OX=10090 GN=Slc25a31	Slc25a31	35.257	1.328	2.0577e-05	up
P23578	Acrosin OS=Mus musculus OX=10090 GN=Acr	Acr	48.929	1.375	0.00119796	up
P32037	Solute carrier family 2, facilitated glucose transporter member 3 OS=Mus musculus OX=10090 GN=Slc2a3	Slc2a3	53.478	1.353	0.00038022	up
P35487	Pyruvate dehydrogenase E1 component subunit alpha, testis-specific form, mitochondrial OS=Mus musculus OX=10090 GN=Pdha2	Pdha2	43.412	1.329	2.0852e-05	up
O70250	Phosphoglycerate mutase 2 OS=Mus musculus OX=10090 GN=Pgam2	Pgam2	28.827	1.358	6.3422e-05	up
D3Z690	Izumo sperm-egg fusion protein 4 OS=Mus musculus OX=10090 GN=Izumo4	Izumo4	26.332	1.361	0.0051007	up
O08716	Fatty acid-binding protein 9 OS=Mus musculus OX=10090 GN=Fabp9	Fabp9	15.017	1.2	0.00047718	up
P48774	Glutathione S-transferase Mu 5 OS=Mus musculus OX=10090 GN=Gstm5	Gstm5	26.635	1.21	5.5285e-05	up
A2AE20	Sperm acrosome-associated protein 5 OS=Mus musculus OX=10090 GN=Spaca5	Spaca5	18.005	1.388	0.0112583	up
Q03401	Cysteine-rich secretory protein 1 OS=Mus musculus OX=10090 GN=Crisp1	Crisp1	27.679	1.284	6.7644e-08	up
Q60847	Collagen alpha-1(XII) chain OS=Mus musculus OX=10090 GN=Col12a1	Col12a1	340.21	1.231	2.0157e-05	up
Q6P902	Thioredoxin domain-containing protein 2 OS=Mus musculus OX=10090 GN=Txndc2	Txndc2	57.766	1.251	0.0020818	up
Q9ESG2	Ropporin-1 OS=Mus musculus OX=10090 GN=Ropn1	Ropn1	24.002	1.412	0.00082232	up
Q9DA48	Sperm acrosome membrane-associated protein 1 OS=Mus musculus OX=10090 GN=Spaca1	Spaca1	33.342	1.572	1.1826e-06	up
Q7TPM5	Sperm acrosome-associated protein 9 OS=Mus musculus OX=10090 GN=Spaca9	Spaca9	19.482	1.271	0.00044312	up
Q9CZX8	40S ribosomal protein S19 OS=Mus musculus OX=10090 GN=Rps19	Rps19	16.085	1.264	0.0090642	up
O08795	Glucosidase 2 subunit beta OS=Mus musculus OX=10090 GN=Prkcsh	Prkcsh	58.792	2.564	1.4679e-06	up
Q64467	Glyceraldehyde-3-phosphate dehydrogenase, testis-specific OS=Mus musculus OX=10090 GN=Gapdhs	Gapdhs	47.656	1.32	0.00112031	up
Q3UUY6	Prominin-2 OS=Mus musculus OX=10090 GN=Prom2	Prom2	93.205	1.439	0.000175772	up
Q9D263	Kunitz-type protease inhibitor 4 OS=Mus musculus OX=10090 GN=Spint4	Spint4	18.327	1.227	0.0022618	up
P70419	Polypeptide N-acetylgalactosaminyltransferase 3 OS=Mus musculus OX=10090 GN=Galnt3	Galnt3	72.931	1.306	0.0031561	up
Q80X19	Collagen alpha-1(XIV) chain OS=Mus musculus OX=10090 GN=Col14a1	Col14a1	193.01	1.583	2.2713e-07	up
Q9CPX3	Lysozyme-like protein 1 OS=Mus musculus OX=10090 GN=Lyzl1	Lyzl1	16.802	1.328	0.000162117	up
P35564	Calnexin OS=Mus musculus OX=10090 GN=Canx	Canx	67.277	1.551	8.3331e-08	up
P08607	C4b-binding protein OS=Mus musculus OX=10090 GN=C4bpa	C4bpa	51.523	1.454	0.000160232	up
P13595	Neural cell adhesion molecule 1 OS=Mus musculus OX=10090 GN=Ncam1	Ncam1	119.43	1.251	0.00103989	up
Q6Q2Z6	Acyl-coenzyme A thioesterase 5 OS=Mus musculus OX=10090 GN=Acot5	Acot5	46.572	2.43	0.00030057	up
Q9CYA0	Cysteine-rich with EGF-like domain protein 2 OS=Mus musculus OX=10090 GN=Creld2	Creld2	38.219	1.442	0.0035383	up
P63325	40S ribosomal protein S10 OS=Mus musculus OX=10090 GN=Rps10	Rps10	18.916	1.397	2.3577e-06	up
P07901	Heat shock protein HSP 90-alpha OS=Mus musculus OX=10090 GN=Hsp90aa1	Hsp90aa1	84.787	2.162	9.9333e-05	up
P62274	40S ribosomal protein S29 OS=Mus musculus OX=10090 GN=Rps29	Rps29	6.6767	2.839	0.0121973	up
P02802	Metallothionein-1 OS=Mus musculus OX=10090 GN=Mt1	Mt1	6.0181	1.601	1.76675e-05	up
O88668	Protein CREG1 OS=Mus musculus OX=10090 GN=Creg1	Creg1	24.452	1.59	8.3585e-05	up
P62852	40S ribosomal protein S25 OS=Mus musculus OX=10090 GN=Rps25	Rps25	13.742	1.558	8.0389e-05	up
P70441	Na(+)/H(+) exchange regulatory cofactor NHE-RF1 OS=Mus musculus OX=10090 GN=Slc9a3r1	Slc9a3r1	38.6	1.283	0.0003993	up
Q9JKR6	Hypoxia up-regulated protein 1 OS=Mus musculus OX=10090 GN=Hyou1	Hyou1	111.18	1.384	7.744e-05	up
Q9Z0J0	NPC intracellular cholesterol transporter 2 OS=Mus musculus OX=10090 GN=Npc2	Npc2	16.442	1.351	5.6886e-05	up
P11499	Heat shock protein HSP 90-beta OS=Mus musculus OX=10090 GN=Hsp90ab1	Hsp90ab1	83.28	2.27	3.8618e-06	up
Q08943	FACT complex subunit SSRP1 OS=Mus musculus OX=10090 GN=Ssrp1	Ssrp1	80.859	2.491	0.00144156	up
Q9D1H9	Microfibril-associated glycoprotein 4 OS=Mus musculus OX=10090 GN=Mfap4	Mfap4	28.937	1.84	0.00026288	up
P67984	60S ribosomal protein L22 OS=Mus musculus OX=10090 GN=Rpl22	Rpl22	14.759	1.362	0.00119623	up
Q9R0Q7	Prostaglandin E synthase 3 OS=Mus musculus OX=10090 GN=Ptges3	Ptges3	18.721	1.999	0.00027602	up
Q62148	Retinal dehydrogenase 2 OS=Mus musculus OX=10090 GN=Aldh1a2	Aldh1a2	56.625	1.403	0.00144034	up
Q5M8N4	Epimerase family protein SDR39U1 OS=Mus musculus OX=10090 GN=Sdr39u1	Sdr39u1	32.994	1.661	0.0087978	up
Q9CXI5	Mesencephalic astrocyte-derived neurotrophic factor OS=Mus musculus OX=10090 GN=Manf	Manf	20.373	1.257	0.00141758	up
P62264	40S ribosomal protein S14 OS=Mus musculus OX=10090 GN=Rps14	Rps14	16.273	1.738	8.119e-05	up
P62908	40S ribosomal protein S3 OS=Mus musculus OX=10090 GN=Rps3	Rps3	26.674	1.456	1.9716e-06	up
Q99KR8	Plasma alpha-L-fucosidase OS=Mus musculus OX=10090 GN=Fuca2	Fuca2	53.645	1.291	0.0041247	up
Q9CS42	Ribose-phosphate pyrophosphokinase 2 OS=Mus musculus OX=10090 GN=Prps2	Prps2	34.786	1.261	0.00014015	up
Q61391	Neprilysin OS=Mus musculus OX=10090 GN=Mme	Mme	85.701	1.531	2.2365e-06	up
P20060	Beta-hexosaminidase subunit beta OS=Mus musculus OX=10090 GN=Hexb	Hexb	61.115	1.476	9.3676e-07	up
Q9CWF2	Tubulin beta-2B chain OS=Mus musculus OX=10090 GN=Tubb2b	Tubb2b	49.953	1.847	0.0025421	up
C0HKG6	Ribonuclease T2-B OS=Mus musculus OX=10090 GN=Rnaset2b	Rnaset2b	29.608	1.226	0.0057236	up
P17710	Hexokinase-1 OS=Mus musculus OX=10090 GN=Hk1	Hk1	108.3	1.274	0.00023604	up
A6H584	Collagen alpha-5(VI) chain OS=Mus musculus OX=10090 GN=Col6a5	Col6a5	289.57	1.755	3.3396e-06	up
Q8K310	Matrin-3 OS=Mus musculus OX=10090 GN=Matr3	Matr3	94.629	1.992	0.00099688	up
D3YXK2	Scaffold attachment factor B1 OS=Mus musculus OX=10090 GN=Safb	Safb	105.1	1.528	0.00022155	up
P51410	60S ribosomal protein L9 OS=Mus musculus OX=10090 GN=Rpl9	Rpl9	21.881	1.314	0.0121615	up
Q9Z1Z0	General vesicular transport factor p115 OS=Mus musculus OX=10090 GN=Uso1	Uso1	106.98	1.524	0.0043987	up
Q99MR6	Serrate RNA effector molecule homolog OS=Mus musculus OX=10090 GN=Srrt	Srrt	100.45	1.657	4.3344e-07	up
Q9Z0L8	Gamma-glutamyl hydrolase OS=Mus musculus OX=10090 GN=Ggh	Ggh	35.469	1.2	0.0198154	up
P23780	Beta-galactosidase OS=Mus musculus OX=10090 GN=Glb1	Glb1	73.12	1.376	0.0041838	up
Q62093	Serine/arginine-rich splicing factor 2 OS=Mus musculus OX=10090 GN=Srsf2	Srsf2	25.476	1.277	0.03412	up
Q8K2I4	Beta-mannosidase OS=Mus musculus OX=10090 GN=Manba	Manba	100.83	1.235	0.023484	up
Q61545	RNA-binding protein EWS OS=Mus musculus OX=10090 GN=Ewsr1	Ewsr1	68.461	1.506	0.0167804	up
P14131	40S ribosomal protein S16 OS=Mus musculus OX=10090 GN=Rps16	Rps16	16.445	1.534	5.7641e-05	up
P62830	60S ribosomal protein L23 OS=Mus musculus OX=10090 GN=Rpl23	Rpl23	14.865	1.251	0.00071625	up
O08912	Polypeptide N-acetylgalactosaminyltransferase 1 OS=Mus musculus OX=10090 GN=Galnt1	Galnt1	64.254	1.403	0.00160237	up
P08113	Endoplasmin OS=Mus musculus OX=10090 GN=Hsp90b1	Hsp90b1	92.475	1.838	2.4365e-06	up
Q3UL36	Arginine and glutamate-rich protein 1 OS=Mus musculus OX=10090 GN=Arglu1	Arglu1	32.887	1.556	0.00141613	up
P51859	Hepatoma-derived growth factor OS=Mus musculus OX=10090 GN=Hdgf	Hdgf	26.268	1.427	0.00016433	up
Q00PI9	Heterogeneous nuclear ribonucleoprotein U-like protein 2 OS=Mus musculus OX=10090 GN=Hnrnpul2	Hnrnpul2	84.939	1.566	0.0080577	up
O08810	116 kDa U5 small nuclear ribonucleoprotein component OS=Mus musculus OX=10090 GN=Eftud2	Eftud2	109.36	1.484	0.00059978	up
Q8BGC0	HIV Tat-specific factor 1 homolog OS=Mus musculus OX=10090 GN=Htatsf1	Htatsf1	86.239	1.338	0.00059944	up
P60867	40S ribosomal protein S20 OS=Mus musculus OX=10090 GN=Rps20	Rps20	13.373	1.254	0.037585	up
P62270	40S ribosomal protein S18 OS=Mus musculus OX=10090 GN=Rps18	Rps18	17.718	1.277	0.00026115	up
O88531	Palmitoyl-protein thioesterase 1 OS=Mus musculus OX=10090 GN=Ppt1	Ppt1	34.49	1.63	2.1701e-05	up
P62751	60S ribosomal protein L23a OS=Mus musculus OX=10090 GN=Rpl23a	Rpl23a	17.695	2.119	6.3307e-05	up
Q9QXX4	Calcium-binding mitochondrial carrier protein Aralar2 OS=Mus musculus OX=10090 GN=Slc25a13	Slc25a13	74.466	1.264	0.0062845	up
Q9WV54	Acid ceramidase OS=Mus musculus OX=10090 GN=Asah1	Asah1	44.669	1.486	7.7277e-05	up
Q9DBQ7	Protein-associating with the carboxyl-terminal domain of ezrin OS=Mus musculus OX=10090 GN=Scyl3	Scyl3	81.332	1.23	0.0037795	up
Q8BFR4	N-acetylglucosamine-6-sulfatase OS=Mus musculus OX=10090 GN=Gns	Gns	61.174	1.203	0.0099989	up
Q9CQ88	Tetraspanin-31 OS=Mus musculus OX=10090 GN=Tspan31	Tspan31	22.694	1.239	0.0027771	up
Q9D7B7	Probable glutathione peroxidase 8 OS=Mus musculus OX=10090 GN=Gpx8	Gpx8	24.148	1.335	0.00065903	up
P62702	40S ribosomal protein S4, X isoform OS=Mus musculus OX=10090 GN=Rps4x	Rps4x	29.597	1.574	3.7186e-06	up
P62267	40S ribosomal protein S23 OS=Mus musculus OX=10090 GN=Rps23	Rps23	15.807	1.571	0.00114428	up
P43406	Integrin alpha-V OS=Mus musculus OX=10090 GN=Itgav	Itgav	115.36	1.351	0.0144231	up
P26369	Splicing factor U2AF 65 kDa subunit OS=Mus musculus OX=10090 GN=U2af2	U2af2	53.516	1.231	0.00072472	up
P59708	Splicing factor 3B subunit 6 OS=Mus musculus OX=10090 GN=Sf3b6	Sf3b6	14.585	1.381	0.0049048	up
Q9CXW4	60S ribosomal protein L11 OS=Mus musculus OX=10090 GN=Rpl11	Rpl11	20.252	1.642	7.5358e-05	up
P62281	40S ribosomal protein S11 OS=Mus musculus OX=10090 GN=Rps11	Rps11	18.431	1.861	2.3654e-05	up
Q3UYC0	Protein phosphatase 1H OS=Mus musculus OX=10090 GN=Ppm1h	Ppm1h	56.379	1.315	0.000124076	up
P24668	Cation-dependent mannose-6-phosphate receptor OS=Mus musculus OX=10090 GN=M6pr	M6pr	31.172	1.283	0.023262	up
P63087	Serine/threonine-protein phosphatase PP1-gamma catalytic subunit OS=Mus musculus OX=10090 GN=Ppp1cc	Ppp1cc	36.983	1.239	0.0064013	up
P83882	60S ribosomal protein L36a OS=Mus musculus OX=10090 GN=Rpl36a	Rpl36a	12.441	1.406	0.0192982	up
P47963	60S ribosomal protein L13 OS=Mus musculus OX=10090 GN=Rpl13	Rpl13	24.305	1.403	0.0116378	up
Q99KK2	N-acylneuraminate cytidylyltransferase OS=Mus musculus OX=10090 GN=Cmas	Cmas	48.057	1.458	4.089e-06	up
P56959	RNA-binding protein FUS OS=Mus musculus OX=10090 GN=Fus	Fus	52.673	1.378	3.7107e-05	up
Q9D883	Splicing factor U2AF 35 kDa subunit OS=Mus musculus OX=10090 GN=U2af1	U2af1	27.815	1.208	0.00110134	up
Q7TNC4	Putative RNA-binding protein Luc7-like 2 OS=Mus musculus OX=10090 GN=Luc7l2	Luc7l2	46.582	1.313	0.0040606	up
Q8BG05	Heterogeneous nuclear ribonucleoprotein A3 OS=Mus musculus OX=10090 GN=Hnrnpa3	Hnrnpa3	39.652	1.357	3.7833e-05	up
P25444	40S ribosomal protein S2 OS=Mus musculus OX=10090 GN=Rps2	Rps2	31.231	1.674	1.3416e-06	up
Q8JZQ9	Eukaryotic translation initiation factor 3 subunit B OS=Mus musculus OX=10090 GN=Eif3b	Eif3b	91.369	1.325	0.000103553	up
Q8C0L8	Conserved oligomeric Golgi complex subunit 5 OS=Mus musculus OX=10090 GN=Cog5	Cog5	91.39	1.364	0.0063826	up
Q99L45	Eukaryotic translation initiation factor 2 subunit 2 OS=Mus musculus OX=10090 GN=Eif2s2	Eif2s2	38.092	1.244	0.00140452	up
O88851	Putative hydrolase RBBP9 OS=Mus musculus OX=10090 GN=Rbbp9	Rbbp9	20.911	1.317	5.8253e-05	up
P62855	40S ribosomal protein S26 OS=Mus musculus OX=10090 GN=Rps26	Rps26	13.015	1.704	2.4931e-05	up
Q91V04	Translocating chain-associated membrane protein 1 OS=Mus musculus OX=10090 GN=Tram1	Tram1	43.039	1.442	7.7283e-05	up
Q6ZWV3	60S ribosomal protein L10 OS=Mus musculus OX=10090 GN=Rpl10	Rpl10	24.604	1.502	0.0056436	up
Q921F2	TAR DNA-binding protein 43 OS=Mus musculus OX=10090 GN=Tardbp	Tardbp	44.547	1.253	0.00031986	up
P97351	40S ribosomal protein S3a OS=Mus musculus OX=10090 GN=Rps3a	Rps3a	29.885	1.473	4.536e-06	up
Q569Z5	Probable ATP-dependent RNA helicase DDX46 OS=Mus musculus OX=10090 GN=Ddx46	Ddx46	117.45	1.328	0.000118901	up
Q60749	KH domain-containing, RNA-binding, signal transduction-associated protein 1 OS=Mus musculus OX=10090 GN=Khdrbs1	Khdrbs1	48.37	1.308	0.005496	up
Q99K48	Non-POU domain-containing octamer-binding protein OS=Mus musculus OX=10090 GN=Nono	Nono	54.54	1.329	0.00028475	up
Q6PCL9	Poly(A) polymerase gamma OS=Mus musculus OX=10090 GN=Papolg	Papolg	82.956	0.547	1.69494e-05	down
O54794	Aquaporin-7 OS=Mus musculus OX=10090 GN=Aqp7	Aqp7	32.667	0.765	0.00055716	down
P10833	Ras-related protein R-Ras OS=Mus musculus OX=10090 GN=Rras	Rras	23.764	0.685	0.00161688	down
P56375	Acylphosphatase-2 OS=Mus musculus OX=10090 GN=Acyp2	Acyp2	11.877	0.811	0.0020397	down
P13516	Acyl-CoA desaturase 1 OS=Mus musculus OX=10090 GN=Scd1	Scd1	41.046	0.524	2.3048e-07	down
P62960	Nuclease-sensitive element-binding protein 1 OS=Mus musculus OX=10090 GN=Ybx1	Ybx1	35.73	0.746	0.0102553	down
Q9EPC5	Retinoid-binding protein 7 OS=Mus musculus OX=10090 GN=Rbp7	Rbp7	15.427	0.622	0.00091933	down
Q8R366	Immunoglobulin superfamily member 8 OS=Mus musculus OX=10090 GN=Igsf8	Igsf8	65.01	0.779	0.00064126	down
P31324	cAMP-dependent protein kinase type II-beta regulatory subunit OS=Mus musculus OX=10090 GN=Prkar2b	Prkar2b	46.167	0.792	4.4666e-07	down
P61022	Calcineurin B homologous protein 1 OS=Mus musculus OX=10090 GN=Chp1	Chp1	22.432	0.693	0.000122034	down
Q923B6	Metalloreductase STEAP4 OS=Mus musculus OX=10090 GN=Steap4	Steap4	52.993	0.657	4.0252e-05	down
P50114	Protein S100-B OS=Mus musculus OX=10090 GN=S100b	S100b	10.728	0.486	4.2516e-05	down
Q9WVC3	Caveolin-2 OS=Mus musculus OX=10090 GN=Cav2	Cav2	18.227	0.695	1.4804e-07	down
P01642	Ig kappa chain V-V region L7 (Fragment) OS=Mus musculus OX=10090 GN=Gm10881	Gm10881	12.615	0.676	0.000177657	down
Q9EST1	Gasdermin-A OS=Mus musculus OX=10090 GN=Gsdma	Gsdma	49.592	0.833	0.0126169	down
Q80SZ7	Guanine nucleotide-binding protein G(I)/G(S)/G(O) subunit gamma-5 OS=Mus musculus OX=10090 GN=Gng5	Gng5	7.3184	0.802	0.0004019	down
Q91VJ2	Caveolae-associated protein 3 OS=Mus musculus OX=10090 GN=Cavin3	Cavin3	27.853	0.76	4.6745e-06	down
Q05920	Pyruvate carboxylase, mitochondrial OS=Mus musculus OX=10090 GN=Pc	Pc	129.68	0.622	3.492e-06	down
Q61597	Gamma-crystallin C OS=Mus musculus OX=10090 GN=Crygc	Crygc	20.916	0.336	8.3348e-05	down
O35566	CD151 antigen OS=Mus musculus OX=10090 GN=Cd151	Cd151	28.246	0.678	2.9396e-06	down
Q9R008	Mevalonate kinase OS=Mus musculus OX=10090 GN=Mvk	Mvk	41.877	0.807	0.0126604	down
Q9DBX1	Regulator of cell cycle RGCC OS=Mus musculus OX=10090 GN=Rgcc	Rgcc	14.717	0.78	0.0044038	down
Q63918	Caveolae-associated protein 2 OS=Mus musculus OX=10090 GN=Cavin2	Cavin2	46.763	0.646	2.4748e-06	down
Q8BJ56	Patatin-like phospholipase domain-containing protein 2 OS=Mus musculus OX=10090 GN=Pnpla2	Pnpla2	53.656	0.661	3.9228e-06	down
Q8C025	Cholinephosphotransferase 1 OS=Mus musculus OX=10090 GN=Chpt1	Chpt1	44.607	0.78	0.0002226	down
P04117	Fatty acid-binding protein, adipocyte OS=Mus musculus OX=10090 GN=Fabp4	Fabp4	14.65	0.739	2.1569e-06	down
Q9WVB0	RNA-binding protein with multiple splicing OS=Mus musculus OX=10090 GN=Rbpms	Rbpms	21.816	0.733	8.4921e-05	down
P34928	Apolipoprotein C-I OS=Mus musculus OX=10090 GN=Apoc1	Apoc1	9.6963	0.657	1.84255e-05	down
P51125	Calpastatin OS=Mus musculus OX=10090 GN=Cast	Cast	84.921	0.812	0.00118176	down
Q62417	Sorbin and SH3 domain-containing protein 1 OS=Mus musculus OX=10090 GN=Sorbs1	Sorbs1	143.07	0.825	6.3704e-05	down
P61982	14-3-3 protein gamma OS=Mus musculus OX=10090 GN=Ywhag	Ywhag	28.302	0.759	3.7318e-05	down
Q60994	Adiponectin OS=Mus musculus OX=10090 GN=Adipoq	Adipoq	26.809	0.713	7.9789e-05	down
P70290	55 kDa erythrocyte membrane protein OS=Mus musculus OX=10090 GN=Mpp1	Mpp1	52.227	0.759	8.0278e-05	down
Q8K4G5	Actin-binding LIM protein 1 OS=Mus musculus OX=10090 GN=Ablim1	Ablim1	96.804	0.701	0.0067367	down
Q61285	ATP-binding cassette sub-family D member 2 OS=Mus musculus OX=10090 GN=Abcd2	Abcd2	83.482	0.641	7.6769e-05	down
Q8C838	Tumor suppressor candidate 5 homolog OS=Mus musculus OX=10090 GN=Tusc5	Tusc5	18.718	0.658	4.3948e-05	down
Q8K0U4	Heat shock 70 kDa protein 12A OS=Mus musculus OX=10090 GN=Hspa12a	Hspa12a	74.87	0.771	8.4388e-05	down
Q8R3P0	Aspartoacylase OS=Mus musculus OX=10090 GN=Aspa	Aspa	35.344	0.76	0.0014016	down
Q64008	Ras-related protein Rab-34 OS=Mus musculus OX=10090 GN=Rab34	Rab34	29.1	0.778	0.0034986	down
Q9JHU2	Palmdelphin OS=Mus musculus OX=10090 GN=Palmd	Palmd	62.699	0.772	0.00024375	down
Q8R0Y6	Cytosolic 10-formyltetrahydrofolate dehydrogenase OS=Mus musculus OX=10090 GN=Aldh1l1	Aldh1l1	98.708	0.818	2.4531e-06	down
P01868	Ig gamma-1 chain C region secreted form OS=Mus musculus OX=10090 GN=Ighg1	Ighg1	35.704	0.795	0.00022087	down
Q9DBS1	Transmembrane protein 43 OS=Mus musculus OX=10090 GN=Tmem43	Tmem43	44.783	0.793	0.00027569	down
P49817	Caveolin-1 OS=Mus musculus OX=10090 GN=Cav1	Cav1	20.538	0.615	1.709e-07	down
Q8QZR5	Alanine aminotransferase 1 OS=Mus musculus OX=10090 GN=Gpt	Gpt	55.142	0.757	6.0665e-07	down
Q8BH64	EH domain-containing protein 2 OS=Mus musculus OX=10090 GN=Ehd2	Ehd2	61.174	0.693	1.9613e-08	down
Q61554	Fibrillin-1 OS=Mus musculus OX=10090 GN=Fbn1	Fbn1	312.3	0.739	3.3404e-06	down
Q9DCS3	Enoyl-[acyl-carrier-protein] reductase, mitochondrial OS=Mus musculus OX=10090 GN=Mecr	Mecr	40.342	0.827	0.00194287	down
Q8K561	Otoancorin OS=Mus musculus OX=10090 GN=Otoa	Otoa	126.43	0.548	4.467e-05	down
P35276	Ras-related protein Rab-3D OS=Mus musculus OX=10090 GN=Rab3d	Rab3d	24.416	0.82	0.00106334	down
B5X0G2	Major urinary protein 17 OS=Mus musculus OX=10090 GN=Mup17	Mup17	20.638	0.505	0.00028455	down
P14602	Heat shock protein beta-1 OS=Mus musculus OX=10090 GN=Hspb1	Hspb1	23.014	0.811	5.9535e-05	down
Q91VH1	Adiponectin receptor protein 1 OS=Mus musculus OX=10090 GN=Adipor1	Adipor1	42.366	1.443	0.0135368	up
Q5SSW2	Proteasome activator complex subunit 4 OS=Mus musculus OX=10090 GN=Psme4	Psme4	211.19	1.272	0.027784	up
Q8BQ47	Protein canopy homolog 4 OS=Mus musculus OX=10090 GN=Cnpy4	Cnpy4	28.093	1.365	0.00030139	up
P50608	Fibromodulin OS=Mus musculus OX=10090 GN=Fmod	Fmod	43.054	1.52	3.97e-05	up
Q7TPV4	Myb-binding protein 1A OS=Mus musculus OX=10090 GN=Mybbp1a	Mybbp1a	152.04	1.802	0.000117825	up
P62843	40S ribosomal protein S15 OS=Mus musculus OX=10090 GN=Rps15	Rps15	17.04	1.668	0.0092952	up
Q8VEK3	Heterogeneous nuclear ribonucleoprotein U OS=Mus musculus OX=10090 GN=Hnrnpu	Hnrnpu	87.917	1.679	2.0437e-05	up
Q9CXY6	Interleukin enhancer-binding factor 2 OS=Mus musculus OX=10090 GN=Ilf2	Ilf2	43.062	1.729	4.3675e-05	up
Q64012	RNA-binding protein Raly OS=Mus musculus OX=10090 GN=Raly	Raly	33.188	1.423	0.008317	up
Q9D8U8	Sorting nexin-5 OS=Mus musculus OX=10090 GN=Snx5	Snx5	46.797	1.317	7.8231e-05	up
Q8VHE0	Translocation protein SEC63 homolog OS=Mus musculus OX=10090 GN=Sec63	Sec63	87.869	1.691	1.81141e-05	up
Q9CPX8	Cytochrome b-c1 complex subunit 10 OS=Mus musculus OX=10090 GN=Uqcr11	Uqcr11	6.5386	2.391	1.53039e-05	up
P14115	60S ribosomal protein L27a OS=Mus musculus OX=10090 GN=Rpl27a	Rpl27a	16.605	1.709	5.5492e-05	up
Q61074	Protein phosphatase 1G OS=Mus musculus OX=10090 GN=Ppm1g	Ppm1g	58.727	1.869	0.000198047	up
P29416	Beta-hexosaminidase subunit alpha OS=Mus musculus OX=10090 GN=Hexa	Hexa	60.612	1.717	5.5395e-05	up
Q9CPR4	60S ribosomal protein L17 OS=Mus musculus OX=10090 GN=Rpl17	Rpl17	21.423	1.431	0.000137365	up
Q61937	Nucleophosmin OS=Mus musculus OX=10090 GN=Npm1	Npm1	32.56	1.961	9.9784e-05	up
B2RY56	RNA-binding protein 25 OS=Mus musculus OX=10090 GN=Rbm25	Rbm25	99.551	1.35	0.0030979	up
Q7TNV0	Protein DEK OS=Mus musculus OX=10090 GN=Dek	Dek	43.158	1.789	0.000183314	up
O35286	Pre-mRNA-splicing factor ATP-dependent RNA helicase DHX15 OS=Mus musculus OX=10090 GN=Dhx15	Dhx15	91.006	1.364	3.5836e-05	up
Q9JIA7	Sphingosine kinase 2 OS=Mus musculus OX=10090 GN=Sphk2	Sphk2	65.617	1.417	0.0032648	up
Q9DCJ9	N-acetylneuraminate lyase OS=Mus musculus OX=10090 GN=Npl	Npl	35.13	1.699	1.86598e-05	up
Q9R013	Cathepsin F OS=Mus musculus OX=10090 GN=Ctsf	Ctsf	51.66	1.754	0.00021546	up
P61514	60S ribosomal protein L37a OS=Mus musculus OX=10090 GN=Rpl37a	Rpl37a	10.275	1.432	0.002635	up
Q8BP67	60S ribosomal protein L24 OS=Mus musculus OX=10090 GN=Rpl24	Rpl24	17.779	1.783	1.64635e-05	up
P68372	Tubulin beta-4B chain OS=Mus musculus OX=10090 GN=Tubb4b	Tubb4b	49.83	1.293	0.00193829	up
Q9ESY9	Gamma-interferon-inducible lysosomal thiol reductase OS=Mus musculus OX=10090 GN=Ifi30	Ifi30	27.784	2.089	0.00054099	up
Q9Z204	Heterogeneous nuclear ribonucleoproteins C1/C2 OS=Mus musculus OX=10090 GN=Hnrnpc	Hnrnpc	34.384	1.983	1.79123e-05	up
Q8R1B4	Eukaryotic translation initiation factor 3 subunit C OS=Mus musculus OX=10090 GN=Eif3c	Eif3c	105.53	2.115	1.57116e-05	up
O35405	Phospholipase D3 OS=Mus musculus OX=10090 GN=Pld3	Pld3	54.388	1.783	1.63606e-05	up
P82347	Delta-sarcoglycan OS=Mus musculus OX=10090 GN=Sgcd	Sgcd	32.133	0.623	5.9708e-05	down
Q62523	Zyxin OS=Mus musculus OX=10090 GN=Zyx	Zyx	60.545	0.491	0.00036007	down
P56395	Cytochrome b5 OS=Mus musculus OX=10090 GN=Cyb5a	Cyb5a	15.241	0.542	1.2408e-07	down
P07310	Creatine kinase M-type OS=Mus musculus OX=10090 GN=Ckm	Ckm	43.044	0.343	8.9413e-10	down
Q9DBB8	Trans-1,2-dihydrobenzene-1,2-diol dehydrogenase OS=Mus musculus OX=10090 GN=Dhdh	Dhdh	36.3	0.623	8.2607e-05	down
P11588	Major urinary protein 1 OS=Mus musculus OX=10090 GN=Mup1	Mup1	20.648	0.668	0.000162185	down
Q9Z1E4	Glycogen [starch] synthase, muscle OS=Mus musculus OX=10090 GN=Gys1	Gys1	83.926	0.683	0.00023626	down
Q9Z2V4	Phosphoenolpyruvate carboxykinase, cytosolic [GTP] OS=Mus musculus OX=10090 GN=Pck1	Pck1	69.354	0.487	1.6263e-06	down
P68134	Actin, alpha skeletal muscle OS=Mus musculus OX=10090 GN=Acta1	Acta1	42.051	0.383	3.8679e-05	down
P00920	Carbonic anhydrase 2 OS=Mus musculus OX=10090 GN=Ca2	Ca2	29.032	0.602	9.0552e-07	down
Q8VD26	Transmembrane protein 143 OS=Mus musculus OX=10090 GN=Tmem143	Tmem143	51.595	0.655	0.00025674	down
P11589	Major urinary protein 2 OS=Mus musculus OX=10090 GN=Mup2	Mup2	20.663	0.6	3.6085e-05	down
Q9CQ80	Vacuolar protein-sorting-associated protein 25 OS=Mus musculus OX=10090 GN=Vps25	Vps25	20.747	0.611	6.4877e-05	down
Q8VCC1	15-hydroxyprostaglandin dehydrogenase [NAD(+)] OS=Mus musculus OX=10090 GN=Hpgd	Hpgd	29.18	0.572	5.5395e-05	down
Q9QXE2	DNA polymerase lambda OS=Mus musculus OX=10090 GN=Poll	Poll	62.942	0.307	3.1397e-06	down
Q6PD03	Serine/threonine-protein phosphatase 2A 56 kDa regulatory subunit alpha isoform OS=Mus musculus OX=10090 GN=Ppp2r5a	Ppp2r5a	56.346	0.775	0.00097581	down
P16546	Spectrin alpha chain, non-erythrocytic 1 OS=Mus musculus OX=10090 GN=Sptan1	Sptan1	284.59	0.562	3.3369e-09	down
E9Q4Z2	Acetyl-CoA carboxylase 2 OS=Mus musculus OX=10090 GN=Acacb	Acacb	275.75	0.628	3.6286e-05	down
P14142	Solute carrier family 2, facilitated glucose transporter member 4 OS=Mus musculus OX=10090 GN=Slc2a4	Slc2a4	54.755	0.53	1.68548e-05	down
P01680	Ig kappa chain V-IV region S107B OS=Mus musculus OX=10090	---	13.722	0.638	0.00028248	down
Q3TGW2	Endonuclease/exonuclease/phosphatase family domain-containing protein 1 OS=Mus musculus OX=10090 GN=Eepd1	Eepd1	62.953	0.504	0.000155823	down
O55042	Alpha-synuclein OS=Mus musculus OX=10090 GN=Snca	Snca	14.485	0.573	2.3241e-06	down
Q91XE8	Transmembrane protein 205 OS=Mus musculus OX=10090 GN=Tmem205	Tmem205	21.18	0.681	2.0678e-05	down
Q91VS7	Microsomal glutathione S-transferase 1 OS=Mus musculus OX=10090 GN=Mgst1	Mgst1	17.551	0.465	6.9937e-08	down
P13634	Carbonic anhydrase 1 OS=Mus musculus OX=10090 GN=Ca1	Ca1	28.33	0.517	7.6405e-07	down
P15508	Spectrin beta chain, erythrocytic OS=Mus musculus OX=10090 GN=Sptb	Sptb	245.25	0.446	2.1057e-05	down
Q9JKS4	LIM domain-binding protein 3 OS=Mus musculus OX=10090 GN=Ldb3	Ldb3	76.431	0.411	0.00033868	down
P54310	Hormone-sensitive lipase OS=Mus musculus OX=10090 GN=Lipe	Lipe	83.347	0.618	4.9274e-08	down
P10417	Apoptosis regulator Bcl-2 OS=Mus musculus OX=10090 GN=Bcl2	Bcl2	26.407	0.558	5.592e-05	down
O55003	BCL2/adenovirus E1B 19 kDa protein-interacting protein 3 OS=Mus musculus OX=10090 GN=Bnip3	Bnip3	20.978	0.627	6.8389e-07	down
E9Q8I9	Protein furry homolog OS=Mus musculus OX=10090 GN=Fry	Fry	339.09	0.716	0.0064188	down
Q02357	Ankyrin-1 OS=Mus musculus OX=10090 GN=Ank1	Ank1	204.22	0.616	1.5475e-06	down
Q60823	RAC-beta serine/threonine-protein kinase OS=Mus musculus OX=10090 GN=Akt2	Akt2	55.741	0.716	4.7368e-06	down
P97450	ATP synthase-coupling factor 6, mitochondrial OS=Mus musculus OX=10090 GN=Atp5j	Atp5j	12.496	0.562	0.000155964	down
P01942	Hemoglobin subunit alpha OS=Mus musculus OX=10090 GN=Hba	Hba	15.085	0.454	2.9222e-08	down
P82349	Beta-sarcoglycan OS=Mus musculus OX=10090 GN=Sgcb	Sgcb	34.872	0.712	3.3109e-06	down
Q9Z0P4	Paralemmin-1 OS=Mus musculus OX=10090 GN=Palm	Palm	41.614	0.59	4.437e-05	down
Q01730	Ras suppressor protein 1 OS=Mus musculus OX=10090 GN=Rsu1	Rsu1	31.55	0.666	1.0118e-06	down
P37804	Transgelin OS=Mus musculus OX=10090 GN=Tagln	Tagln	22.576	0.428	5.5267e-08	down
P15327	Bisphosphoglycerate mutase OS=Mus musculus OX=10090 GN=Bpgm	Bpgm	29.978	0.599	3.7381e-05	down
Q62261	Spectrin beta chain, non-erythrocytic 1 OS=Mus musculus OX=10090 GN=Sptbn1	Sptbn1	274.22	0.59	3.5893e-08	down
P33622	Apolipoprotein C-III OS=Mus musculus OX=10090 GN=Apoc3	Apoc3	10.982	0.721	0.00148445	down
Q9WVL0	Maleylacetoacetate isomerase OS=Mus musculus OX=10090 GN=Gstz1	Gstz1	24.275	0.518	2.472e-08	down
P02088	Hemoglobin subunit beta-1 OS=Mus musculus OX=10090 GN=Hbb-b1	Hbb-b1	15.84	0.486	9.1676e-08	down
P52840	Sulfotransferase 1A1 OS=Mus musculus OX=10090 GN=Sult1a1	Sult1a1	33.974	0.602	1.7623e-05	down
O70258	Epsilon-sarcoglycan OS=Mus musculus OX=10090 GN=Sgce	Sgce	49.735	0.557	9.4159e-07	down
O88492	Perilipin-4 OS=Mus musculus OX=10090 GN=Plin4	Plin4	139.41	0.531	1.8954e-07	down
Q91YE8	Synaptopodin-2 OS=Mus musculus OX=10090 GN=Synpo2	Synpo2	116.53	0.699	0.00030264	down
Q05769	Prostaglandin G/H synthase 2 OS=Mus musculus OX=10090 GN=Ptgs2	Ptgs2	69.012	0.368	0.00011768	down
P08207	Protein S100-A10 OS=Mus musculus OX=10090 GN=S100a10	S100a10	11.186	0.583	6.2042e-08	down
P47915	60S ribosomal protein L29 OS=Mus musculus OX=10090 GN=Rpl29	Rpl29	17.587	1.473	0.0084008	up
Q7TQD2	Tubulin polymerization-promoting protein OS=Mus musculus OX=10090 GN=Tppp	Tppp	23.574	0.525	0.024599	down
Q8CFE2	Histone PARylation factor 1 OS=Mus musculus OX=10090 GN=Hpf1	Hpf1	39.291	0.619	0.0090209	down
Q8BFW7	Lipoma-preferred partner homolog OS=Mus musculus OX=10090 GN=Lpp	Lpp	65.89	0.823	0.00099525	down
P01027	Complement C3 OS=Mus musculus OX=10090 GN=C3	C3	186.48	0.771	3.1825e-06	down
P21614	Vitamin D-binding protein OS=Mus musculus OX=10090 GN=Gc	Gc	53.6	0.72	5.5525e-08	down
Q61739	Integrin alpha-6 OS=Mus musculus OX=10090 GN=Itga6	Itga6	122.16	0.807	2.0821e-05	down
Q9DCZ1	GMP reductase 1 OS=Mus musculus OX=10090 GN=Gmpr	Gmpr	37.482	0.795	0.0050234	down
Q8BG54	Serine palmitoyltransferase 3 OS=Mus musculus OX=10090 GN=Sptlc3	Sptlc3	63.485	0.611	2.0315e-05	down
Q8K4G1	Latent-transforming growth factor beta-binding protein 4 OS=Mus musculus OX=10090 GN=Ltbp4	Ltbp4	178.64	0.687	1.6272e-06	down
Q9WTP6	Adenylate kinase 2, mitochondrial OS=Mus musculus OX=10090 GN=Ak2	Ak2	26.468	0.828	1.9986e-06	down
Q8C165	N-fatty-acyl-amino acid synthase/hydrolase PM20D1 OS=Mus musculus OX=10090 GN=Pm20d1	Pm20d1	55.662	0.577	0.0004365	down
P14847	C-reactive protein OS=Mus musculus OX=10090 GN=Crp	Crp	25.36	0.674	0.000143091	down
Q62219	Transforming growth factor beta-1-induced transcript 1 protein OS=Mus musculus OX=10090 GN=Tgfb1i1	Tgfb1i1	50.1	0.535	0.00041546	down
O55222	Integrin-linked protein kinase OS=Mus musculus OX=10090 GN=Ilk	Ilk	51.373	0.806	1.51509e-05	down
Q9D7S9	Charged multivesicular body protein 5 OS=Mus musculus OX=10090 GN=Chmp5	Chmp5	24.575	0.756	0.0003389	down
Q3URE1	Acyl-CoA synthetase family member 3, mitochondrial OS=Mus musculus OX=10090 GN=Acsf3	Acsf3	65.076	0.636	0.00133566	down
Q9QY06	Unconventional myosin-IXb OS=Mus musculus OX=10090 GN=Myo9b	Myo9b	238.83	0.564	0.0180616	down
Q3UW53	Protein Niban OS=Mus musculus OX=10090 GN=Fam129a	Fam129a	102.65	0.827	0.000135597	down
Q91ZJ5	UTP--glucose-1-phosphate uridylyltransferase OS=Mus musculus OX=10090 GN=Ugp2	Ugp2	56.979	0.66	1.2429e-06	down
Q8BFR5	Elongation factor Tu, mitochondrial OS=Mus musculus OX=10090 GN=Tufm	Tufm	49.508	0.735	2.3353e-05	down
Q99MR8	Methylcrotonoyl-CoA carboxylase subunit alpha, mitochondrial OS=Mus musculus OX=10090 GN=Mccc1	Mccc1	79.343	0.578	2.0741e-08	down
Q9ER39	Torsin-1A OS=Mus musculus OX=10090 GN=Tor1a	Tor1a	37.829	0.826	0.00165555	down
Q8K0E8	Fibrinogen beta chain OS=Mus musculus OX=10090 GN=Fgb	Fgb	54.752	0.737	2.1173e-06	down
Q99KQ4	Nicotinamide phosphoribosyltransferase OS=Mus musculus OX=10090 GN=Nampt	Nampt	55.446	0.811	3.0709e-07	down
P97297	ADM OS=Mus musculus OX=10090 GN=Adm	Adm	20.75	0.14	0.0001959	down
P01898	H-2 class I histocompatibility antigen, Q10 alpha chain OS=Mus musculus OX=10090 GN=H2-Q10	H2-Q10	37.251	0.681	0.0008356	down
O54839	Eomesodermin homolog OS=Mus musculus OX=10090 GN=Eomes	Eomes	74.8	0.539	0.00047638	down
Q60605	Myosin light polypeptide 6 OS=Mus musculus OX=10090 GN=Myl6	Myl6	16.93	0.65	1.9285e-07	down
Q80U63	Mitofusin-2 OS=Mus musculus OX=10090 GN=Mfn2	Mfn2	86.187	0.78	0.034585	down
Q07968	Coagulation factor XIII B chain OS=Mus musculus OX=10090 GN=F13b	F13b	76.195	0.73	0.00085612	down
P01660	Ig kappa chain V-III region PC 3741/TEPC 111 OS=Mus musculus OX=10090	---	12.099	0.575	2.2648e-06	down
P62746	Rho-related GTP-binding protein RhoB OS=Mus musculus OX=10090 GN=Rhob	Rhob	22.123	0.811	0.045561	down
Q9JKB3	Y-box-binding protein 3 OS=Mus musculus OX=10090 GN=Ybx3	Ybx3	38.813	0.703	0.025139	down
Q99L88	Beta-1-syntrophin OS=Mus musculus OX=10090 GN=Sntb1	Sntb1	58.081	0.674	3.3157e-07	down
Q8CFX1	GDH/6PGL endoplasmic bifunctional protein OS=Mus musculus OX=10090 GN=H6pd	H6pd	88.927	0.815	3.4604e-06	down
Q8CGB6	Tensin-2 OS=Mus musculus OX=10090 GN=Tns2	Tns2	152.01	0.775	0.00181765	down
Q3TJD7	PDZ and LIM domain protein 7 OS=Mus musculus OX=10090 GN=Pdlim7	Pdlim7	50.118	0.606	0.0023782	down
P97447	Four and a half LIM domains protein 1 OS=Mus musculus OX=10090 GN=Fhl1	Fhl1	31.888	0.798	3.9676e-05	down
Q99LC5	Electron transfer flavoprotein subunit alpha, mitochondrial OS=Mus musculus OX=10090 GN=Etfa	Etfa	35.009	0.829	1.1241e-06	down
Q80Y98	Phospholipase DDHD2 OS=Mus musculus OX=10090 GN=Ddhd2	Ddhd2	79.576	0.702	0.0016026	down
Q7TNP2	Serine/threonine-protein phosphatase 2A 65 kDa regulatory subunit A beta isoform OS=Mus musculus OX=10090 GN=Ppp2r1b	Ppp2r1b	65.934	0.789	0.00010302	down
Q8K0D2	Hyaluronan-binding protein 2 OS=Mus musculus OX=10090 GN=Habp2	Habp2	62.356	0.687	0.00126498	down
P50285	Dimethylaniline monooxygenase [N-oxide-forming] 1 OS=Mus musculus OX=10090 GN=Fmo1	Fmo1	59.914	0.607	4.3251e-05	down
Q9CZJ2	Heat shock 70 kDa protein 12B OS=Mus musculus OX=10090 GN=Hspa12b	Hspa12b	76.118	0.793	7.8447e-05	down
P45591	Cofilin-2 OS=Mus musculus OX=10090 GN=Cfl2	Cfl2	18.709	0.815	0.00159799	down
Q8VHX6	Filamin-C OS=Mus musculus OX=10090 GN=Flnc	Flnc	291.12	0.695	2.3159e-05	down
P07309	Transthyretin OS=Mus musculus OX=10090 GN=Ttr	Ttr	15.776	0.673	1.50993e-05	down
Q8R0N6	Hydroxyacid-oxoacid transhydrogenase, mitochondrial OS=Mus musculus OX=10090 GN=Adhfe1	Adhfe1	49.937	0.757	0.000120647	down
Q8CIZ8	von Willebrand factor OS=Mus musculus OX=10090 GN=Vwf	Vwf	309.27	0.759	0.0056573	down
P06537	Glucocorticoid receptor OS=Mus musculus OX=10090 GN=Nr3c1	Nr3c1	86.052	0.729	0.00084025	down
O88207	Collagen alpha-1(V) chain OS=Mus musculus OX=10090 GN=Col5a1	Col5a1	183.67	0.641	0.00077845	down
Q9JIZ9	Phospholipid scramblase 3 OS=Mus musculus OX=10090 GN=Plscr3	Plscr3	31.802	0.77	0.0021971	down
P63030	Mitochondrial pyruvate carrier 1 OS=Mus musculus OX=10090 GN=Mpc1	Mpc1	12.454	0.623	7.4541e-08	down
P11404	Fatty acid-binding protein, heart OS=Mus musculus OX=10090 GN=Fabp3	Fabp3	14.819	0.683	0.00058231	down
Q9QZA0	Carbonic anhydrase 5B, mitochondrial OS=Mus musculus OX=10090 GN=Ca5b	Ca5b	36.622	0.635	1.55723e-05	down
Q91XL9	Oxysterol-binding protein-related protein 1 OS=Mus musculus OX=10090 GN=Osbpl1a	Osbpl1a	107.79	0.73	0.00117728	down
E9PV24	Fibrinogen alpha chain OS=Mus musculus OX=10090 GN=Fga	Fga	87.428	0.652	3.5915e-06	down
Q9CR86	Calcium-regulated heat stable protein 1 OS=Mus musculus OX=10090 GN=Carhsp1	Carhsp1	16.062	0.648	0.00020287	down
Q9WV86	Katanin p60 ATPase-containing subunit A1 OS=Mus musculus OX=10090 GN=Katna1	Katna1	55.948	0.594	0.000120834	down
P63300	Selenoprotein W OS=Mus musculus OX=10090 GN=Selenow	Selenow	9.6871	0.742	0.0064406	down
Q61024	Asparagine synthetase [glutamine-hydrolyzing] OS=Mus musculus OX=10090 GN=Asns	Asns	64.282	0.77	0.00014109	down
Q05117	Tartrate-resistant acid phosphatase type 5 OS=Mus musculus OX=10090 GN=Acp5	Acp5	36.807	0.8	0.0034194	down
O89106	Bis(5'-adenosyl)-triphosphatase OS=Mus musculus OX=10090 GN=Fhit	Fhit	17.234	0.671	2.3351e-05	down
Q91XC9	Peroxisomal membrane protein PEX16 OS=Mus musculus OX=10090 GN=Pex16	Pex16	38.677	0.763	0.020883	down
Q8R4N0	Citramalyl-CoA lyase, mitochondrial OS=Mus musculus OX=10090 GN=Clybl	Clybl	37.548	0.702	1.0359e-06	down
P01837	Immunoglobulin kappa constant OS=Mus musculus OX=10090 GN=Igkc	Igkc	11.934	0.83	0.000143712	down
Q9QXC1	Fetuin-B OS=Mus musculus OX=10090 GN=Fetub	Fetub	42.712	0.783	0.00056346	down
Q8R059	UDP-glucose 4-epimerase OS=Mus musculus OX=10090 GN=Gale	Gale	38.224	0.75	2.2646e-06	down
P06684	Complement C5 OS=Mus musculus OX=10090 GN=C5	C5	188.88	0.831	8.132e-05	down
P50637	Translocator protein OS=Mus musculus OX=10090 GN=Tspo	Tspo	18.841	0.422	0.00030055	down
Q9DBD0	Inhibitor of carbonic anhydrase OS=Mus musculus OX=10090 GN=Ica	Ica	76.765	0.754	4.9259e-06	down
Q8VHL1	Histone-lysine N-methyltransferase SETD7 OS=Mus musculus OX=10090 GN=Setd7	Setd7	40.506	0.822	1.0146e-06	down
E9Q414	Apolipoprotein B-100 OS=Mus musculus OX=10090 GN=Apob	Apob	509.43	0.815	0.00168065	down
Q9WVH9	Fibulin-5 OS=Mus musculus OX=10090 GN=Fbln5	Fbln5	50.193	0.817	0.016019	down
P18654	Ribosomal protein S6 kinase alpha-3 OS=Mus musculus OX=10090 GN=Rps6ka3	Rps6ka3	83.693	0.739	0.00058014	down
Q99JW4	LIM and senescent cell antigen-like-containing domain protein 1 OS=Mus musculus OX=10090 GN=Lims1	Lims1	37.24	0.781	0.0033645	down
P20918	Plasminogen OS=Mus musculus OX=10090 GN=Plg	Plg	90.807	0.631	3.0433e-07	down
P28481	Collagen alpha-1(II) chain OS=Mus musculus OX=10090 GN=Col2a1	Col2a1	141.97	0.794	0.00056032	down
Q5FW60	Major urinary protein 20 OS=Mus musculus OX=10090 GN=Mup20	Mup20	20.93	0.692	0.0036439	down
P15920	V-type proton ATPase 116 kDa subunit a isoform 2 OS=Mus musculus OX=10090 GN=Atp6v0a2	Atp6v0a2	98.144	0.472	9.6306e-05	down
P47857	ATP-dependent 6-phosphofructokinase, muscle type OS=Mus musculus OX=10090 GN=Pfkm	Pfkm	85.268	0.728	4.3794e-06	down
P97315	Cysteine and glycine-rich protein 1 OS=Mus musculus OX=10090 GN=Csrp1	Csrp1	20.583	0.423	1.4922e-07	down
P11531	Dystrophin OS=Mus musculus OX=10090 GN=Dmd	Dmd	425.83	0.728	0.0100793	down
Q9Z2A7	Diacylglycerol O-acyltransferase 1 OS=Mus musculus OX=10090 GN=Dgat1	Dgat1	56.789	0.766	9.7703e-05	down
Q6NS45	Coiled-coil domain-containing protein 66 OS=Mus musculus OX=10090 GN=Ccdc66	Ccdc66	107.37	0.709	9.9138e-05	down
P07724	Serum albumin OS=Mus musculus OX=10090 GN=Alb	Alb	68.692	0.819	1.0892e-06	down
Q00623	Apolipoprotein A-I OS=Mus musculus OX=10090 GN=Apoa1	Apoa1	30.615	0.658	1.6941e-07	down
Q8C0N2	Glycerol-3-phosphate acyltransferase 3 OS=Mus musculus OX=10090 GN=Gpat3	Gpat3	49	0.739	0.00032092	down
O35239	Tyrosine-protein phosphatase non-receptor type 9 OS=Mus musculus OX=10090 GN=Ptpn9	Ptpn9	67.969	0.806	0.024857	down
Q5EBG6	Heat shock protein beta-6 OS=Mus musculus OX=10090 GN=Hspb6	Hspb6	17.521	0.475	4.3108e-05	down
Q9JLV1	BAG family molecular chaperone regulator 3 OS=Mus musculus OX=10090 GN=Bag3	Bag3	61.859	0.744	0.0022835	down
Q69Z23	Dynein heavy chain 17, axonemal OS=Mus musculus OX=10090 GN=Dnah17	Dnah17	511.6	0.827	0.00156203	down
Q8K0V2	DCN1-like protein 3 OS=Mus musculus OX=10090 GN=Dcun1d3	Dcun1d3	34.438	0.683	0.0051977	down
Q00262	Syntaxin-2 OS=Mus musculus OX=10090 GN=Stx2	Stx2	33.177	0.78	0.0023442	down
Q8R2G4	Ecto-ADP-ribosyltransferase 3 OS=Mus musculus OX=10090 GN=Art3	Art3	42.014	0.762	0.00030131	down
Q6PA06	Atlastin-2 OS=Mus musculus OX=10090 GN=Atl2	Atl2	66.223	0.821	7.9025e-05	down
Q00724	Retinol-binding protein 4 OS=Mus musculus OX=10090 GN=Rbp4	Rbp4	23.206	0.798	0.024742	down
Q6DFV5	Probable helicase with zinc finger domain OS=Mus musculus OX=10090 GN=Helz	Helz	219.88	0.552	0.00112392	down
P52430	Serum paraoxonase/arylesterase 1 OS=Mus musculus OX=10090 GN=Pon1	Pon1	39.565	0.718	0.0003157	down
Q8VCG4	Complement component C8 gamma chain OS=Mus musculus OX=10090 GN=C8g	C8g	22.508	0.613	0.000140266	down
Q9DCT8	Cysteine-rich protein 2 OS=Mus musculus OX=10090 GN=Crip2	Crip2	22.727	0.681	0.0077013	down
Q9QZ85	Interferon-inducible GTPase 1 OS=Mus musculus OX=10090 GN=Iigp1	Iigp1	47.571	0.708	0.0032396	down
Q99PV0	Pre-mRNA-processing-splicing factor 8 OS=Mus musculus OX=10090 GN=Prpf8	Prpf8	273.61	1.265	2.263e-05	up
Q62393	Tumor protein D52 OS=Mus musculus OX=10090 GN=Tpd52	Tpd52	24.313	1.365	0.0024351	up
Q9CZU3	Exosome RNA helicase MTR4 OS=Mus musculus OX=10090 GN=Mtrex	Mtrex	117.64	1.391	0.0043151	up
Q8JZM7	Parafibromin OS=Mus musculus OX=10090 GN=Cdc73	Cdc73	60.576	1.401	0.00029848	up
P17426	AP-2 complex subunit alpha-1 OS=Mus musculus OX=10090 GN=Ap2a1	Ap2a1	107.66	1.295	0.00022099	up
Q9QZE5	Coatomer subunit gamma-1 OS=Mus musculus OX=10090 GN=Copg1	Copg1	97.512	1.215	0.00074441	up
Q9R1Q6	Transmembrane protein 176B OS=Mus musculus OX=10090 GN=Tmem176b	Tmem176b	28.367	1.261	0.00149782	up
G5E870	E3 ubiquitin-protein ligase TRIP12 OS=Mus musculus OX=10090 GN=Trip12	Trip12	224.13	1.574	0.000115122	up
P52875	Transmembrane protein 165 OS=Mus musculus OX=10090 GN=Tmem165	Tmem165	34.79	1.524	0.0039796	up
Q6PDY2	2-aminoethanethiol dioxygenase OS=Mus musculus OX=10090 GN=Ado	Ado	28.372	1.221	0.0178151	up
Q9CR57	60S ribosomal protein L14 OS=Mus musculus OX=10090 GN=Rpl14	Rpl14	23.564	1.268	0.00170322	up
O55029	Coatomer subunit beta' OS=Mus musculus OX=10090 GN=Copb2	Copb2	102.45	1.21	0.0009244	up
Q6PDG5	SWI/SNF complex subunit SMARCC2 OS=Mus musculus OX=10090 GN=Smarcc2	Smarcc2	132.6	1.235	0.0044787	up
P62301	40S ribosomal protein S13 OS=Mus musculus OX=10090 GN=Rps13	Rps13	17.222	1.445	3.9377e-05	up
Q9D8V0	Minor histocompatibility antigen H13 OS=Mus musculus OX=10090 GN=Hm13	Hm13	41.747	1.25	0.0044605	up
Q91YL3	Uridine-cytidine kinase-like 1 OS=Mus musculus OX=10090 GN=Uckl1	Uckl1	60.841	1.293	0.0111802	up
P29341	Polyadenylate-binding protein 1 OS=Mus musculus OX=10090 GN=Pabpc1	Pabpc1	70.67	1.235	0.0032423	up
P47955	60S acidic ribosomal protein P1 OS=Mus musculus OX=10090 GN=Rplp1	Rplp1	11.475	1.248	0.00036112	up
Q9D1A2	Cytosolic non-specific dipeptidase OS=Mus musculus OX=10090 GN=Cndp2	Cndp2	52.767	1.222	0.0014416	up
Q60817	Nascent polypeptide-associated complex subunit alpha OS=Mus musculus OX=10090 GN=Naca	Naca	23.384	1.365	0.0056642	up
P47911	60S ribosomal protein L6 OS=Mus musculus OX=10090 GN=Rpl6	Rpl6	33.509	1.408	0.0121558	up
Q9EQU5	Protein SET OS=Mus musculus OX=10090 GN=Set	Set	33.377	2.135	3.5544e-07	up
Q8VD00	Sigma intracellular receptor 2 OS=Mus musculus OX=10090 GN=Tmem97	Tmem97	20.811	1.28	0.0021838	up
P62806	Histone H4 OS=Mus musculus OX=10090 GN=Hist1h4a	Hist1h4a	11.367	1.409	0.000119775	up
Q8CGF7	Transcription elongation regulator 1 OS=Mus musculus OX=10090 GN=Tcerg1	Tcerg1	123.79	1.246	0.0024176	up
Q99020	Heterogeneous nuclear ribonucleoprotein A/B OS=Mus musculus OX=10090 GN=Hnrnpab	Hnrnpab	30.831	1.264	0.0045434	up
Q9EQQ2	Protein YIPF5 OS=Mus musculus OX=10090 GN=Yipf5	Yipf5	27.873	1.472	1.84176e-05	up
Q9D1R9	60S ribosomal protein L34 OS=Mus musculus OX=10090 GN=Rpl34	Rpl34	13.293	1.378	0.00091955	up
Q9D964	Glycine amidinotransferase, mitochondrial OS=Mus musculus OX=10090 GN=Gatm	Gatm	48.297	1.298	0.0092424	up
Q501J6	Probable ATP-dependent RNA helicase DDX17 OS=Mus musculus OX=10090 GN=Ddx17	Ddx17	72.399	1.5	1.62416e-05	up
P49935	Pro-cathepsin H OS=Mus musculus OX=10090 GN=Ctsh	Ctsh	37.17	1.343	0.00054073	up
Q9D0B0	Serine/arginine-rich splicing factor 9 OS=Mus musculus OX=10090 GN=Srsf9	Srsf9	25.661	1.34	0.0046841	up
Q62186	Translocon-associated protein subunit delta OS=Mus musculus OX=10090 GN=Ssr4	Ssr4	18.936	1.576	0.000102027	up
Q99NB1	Acetyl-coenzyme A synthetase 2-like, mitochondrial OS=Mus musculus OX=10090 GN=Acss1	Acss1	74.622	1.535	0.000100977	up
Q99P88	Nuclear pore complex protein Nup155 OS=Mus musculus OX=10090 GN=Nup155	Nup155	155.12	1.233	0.0039782	up
P62900	60S ribosomal protein L31 OS=Mus musculus OX=10090 GN=Rpl31	Rpl31	14.463	1.374	2.1915e-06	up
P50543	Protein S100-A11 OS=Mus musculus OX=10090 GN=S100a11	S100a11	11.083	1.391	0.00020427	up
Q3TFQ1	SPRY domain-containing protein 7 OS=Mus musculus OX=10090 GN=Spryd7	Spryd7	21.681	1.324	0.0095835	up
Q09098	Prostate and testis expressed protein 4 OS=Mus musculus OX=10090 GN=Pate4	Pate4	11.058	1.31	6.3008e-05	up
P19253	60S ribosomal protein L13a OS=Mus musculus OX=10090 GN=Rpl13a	Rpl13a	23.464	1.398	0.000144273	up
Q9JII6	Alcohol dehydrogenase [NADP(+)] OS=Mus musculus OX=10090 GN=Akr1a1	Akr1a1	36.586	1.289	1.0879e-07	up
P56695	Wolframin OS=Mus musculus OX=10090 GN=Wfs1	Wfs1	100.58	1.759	7.7375e-05	up
Q9Z2X1	Heterogeneous nuclear ribonucleoprotein F OS=Mus musculus OX=10090 GN=Hnrnpf	Hnrnpf	45.729	1.326	0.000137394	up
Q9WVA3	Mitotic checkpoint protein BUB3 OS=Mus musculus OX=10090 GN=Bub3	Bub3	36.954	1.341	0.0081791	up
Q9EPJ9	ADP-ribosylation factor GTPase-activating protein 1 OS=Mus musculus OX=10090 GN=Arfgap1	Arfgap1	45.288	1.224	0.00149999	up
P63168	Dynein light chain 1, cytoplasmic OS=Mus musculus OX=10090 GN=Dynll1	Dynll1	10.366	1.207	0.0050363	up
Q9EP89	Serine beta-lactamase-like protein LACTB, mitochondrial OS=Mus musculus OX=10090 GN=Lactb	Lactb	60.705	1.368	0.000124526	up
Q99NH0	Ankyrin repeat domain-containing protein 17 OS=Mus musculus OX=10090 GN=Ankrd17	Ankrd17	274.21	1.226	0.00178205	up
P62754	40S ribosomal protein S6 OS=Mus musculus OX=10090 GN=Rps6	Rps6	28.68	1.566	4.0352e-05	up
P61620	Protein transport protein Sec61 subunit alpha isoform 1 OS=Mus musculus OX=10090 GN=Sec61a1	Sec61a1	52.264	1.258	2.8355e-06	up
Q9D8E6	60S ribosomal protein L4 OS=Mus musculus OX=10090 GN=Rpl4	Rpl4	47.153	1.518	0.00023918	up
P43024	Cytochrome c oxidase subunit 6A1, mitochondrial OS=Mus musculus OX=10090 GN=Cox6a1	Cox6a1	12.352	1.345	0.020278	up
O09106	Histone deacetylase 1 OS=Mus musculus OX=10090 GN=Hdac1	Hdac1	55.074	1.257	0.00070067	up
Q9QXA5	U6 snRNA-associated Sm-like protein LSm4 OS=Mus musculus OX=10090 GN=Lsm4	Lsm4	15.076	1.234	0.00183617	up
P99024	Tubulin beta-5 chain OS=Mus musculus OX=10090 GN=Tubb5	Tubb5	49.67	1.845	0.00100327	up
P14148	60S ribosomal protein L7 OS=Mus musculus OX=10090 GN=Rpl7	Rpl7	31.419	1.408	0.00051987	up
P41105	60S ribosomal protein L28 OS=Mus musculus OX=10090 GN=Rpl28	Rpl28	15.733	1.394	0.00038437	up
P62918	60S ribosomal protein L8 OS=Mus musculus OX=10090 GN=Rpl8	Rpl8	28.024	1.493	5.3775e-07	up
Q6P549	Phosphatidylinositol 3,4,5-trisphosphate 5-phosphatase 2 OS=Mus musculus OX=10090 GN=Inppl1	Inppl1	138.97	1.413	0.00069883	up
Q8BW94	Dynein heavy chain 3, axonemal OS=Mus musculus OX=10090 GN=Dnah3	Dnah3	467.77	1.337	0.00120018	up
Q8CIE6	Coatomer subunit alpha OS=Mus musculus OX=10090 GN=Copa	Copa	138.43	1.292	8.5763e-07	up
O35350	Calpain-1 catalytic subunit OS=Mus musculus OX=10090 GN=Capn1	Capn1	82.105	1.234	0.000100195	up
P35980	60S ribosomal protein L18 OS=Mus musculus OX=10090 GN=Rpl18	Rpl18	21.644	1.314	0.00033537	up
O88792	Junctional adhesion molecule A OS=Mus musculus OX=10090 GN=F11r	F11r	32.423	1.208	0.021358	up
Q91VI7	Ribonuclease inhibitor OS=Mus musculus OX=10090 GN=Rnh1	Rnh1	49.816	1.377	1.255e-06	up
P62849	40S ribosomal protein S24 OS=Mus musculus OX=10090 GN=Rps24	Rps24	15.423	1.267	0.0094843	up
Q8R010	Aminoacyl tRNA synthase complex-interacting multifunctional protein 2 OS=Mus musculus OX=10090 GN=Aimp2	Aimp2	35.377	1.504	0.0077551	up
Q61656	Probable ATP-dependent RNA helicase DDX5 OS=Mus musculus OX=10090 GN=Ddx5	Ddx5	69.289	1.25	0.00049619	up
P62911	60S ribosomal protein L32 OS=Mus musculus OX=10090 GN=Rpl32	Rpl32	15.86	1.249	0.00051726	up
Q9CR27	WASH complex subunit 3 OS=Mus musculus OX=10090 GN=Washc3	Washc3	21.092	1.748	0.0102581	up
P27659	60S ribosomal protein L3 OS=Mus musculus OX=10090 GN=Rpl3	Rpl3	46.109	1.494	1.7248e-05	up
P98078	Disabled homolog 2 OS=Mus musculus OX=10090 GN=Dab2	Dab2	82.311	1.401	0.00036306	up
O09167	60S ribosomal protein L21 OS=Mus musculus OX=10090 GN=Rpl21	Rpl21	18.562	1.547	0.0020177	up
O35643	AP-1 complex subunit beta-1 OS=Mus musculus OX=10090 GN=Ap1b1	Ap1b1	103.93	1.235	0.0058816	up
P12970	60S ribosomal protein L7a OS=Mus musculus OX=10090 GN=Rpl7a	Rpl7a	29.976	1.265	0.00090109	up
Q9CZM2	60S ribosomal protein L15 OS=Mus musculus OX=10090 GN=Rpl15	Rpl15	24.146	1.419	0.00048225	up
P62242	40S ribosomal protein S8 OS=Mus musculus OX=10090 GN=Rps8	Rps8	24.205	1.711	7.6512e-05	up
P61358	60S ribosomal protein L27 OS=Mus musculus OX=10090 GN=Rpl27	Rpl27	15.798	1.376	0.0021973	up
P61255	60S ribosomal protein L26 OS=Mus musculus OX=10090 GN=Rpl26	Rpl26	17.258	1.592	4.1358e-05	up
P23116	Eukaryotic translation initiation factor 3 subunit A OS=Mus musculus OX=10090 GN=Eif3a	Eif3a	161.93	1.247	2.4262e-05	up
Q8BLN5	Lanosterol synthase OS=Mus musculus OX=10090 GN=Lss	Lss	83.14	1.278	0.000259	up
Q99LR1	Monoacylglycerol lipase ABHD12 OS=Mus musculus OX=10090 GN=Abhd12	Abhd12	45.269	1.337	0.000178214	up
Q6ZWN5	40S ribosomal protein S9 OS=Mus musculus OX=10090 GN=Rps9	Rps9	22.591	1.422	8.2388e-05	up
Q8VH51	RNA-binding protein 39 OS=Mus musculus OX=10090 GN=Rbm39	Rbm39	59.406	1.412	0.00021745	up
P22892	AP-1 complex subunit gamma-1 OS=Mus musculus OX=10090 GN=Ap1g1	Ap1g1	91.349	1.221	0.00068228	up
O35295	Transcriptional activator protein Pur-beta OS=Mus musculus OX=10090 GN=Purb	Purb	33.901	1.26	1.62513e-05	up
Q9JIF7	Coatomer subunit beta OS=Mus musculus OX=10090 GN=Copb1	Copb1	107.06	1.227	6.2687e-05	up
Q64726	Zinc-alpha-2-glycoprotein OS=Mus musculus OX=10090 GN=Azgp1	Azgp1	35.332	1.555	0.00082177	up
P18653	Ribosomal protein S6 kinase alpha-1 OS=Mus musculus OX=10090 GN=Rps6ka1	Rps6ka1	81.594	1.711	0.00061692	up
Q571E4	N-acetylgalactosamine-6-sulfatase OS=Mus musculus OX=10090 GN=Galns	Galns	57.673	1.469	0.00175507	up
P27005	Protein S100-A8 OS=Mus musculus OX=10090 GN=S100a8	S100a8	10.294	4.112	2.9095e-06	up
P08071	Lactotransferrin OS=Mus musculus OX=10090 GN=Ltf	Ltf	77.837	2.489	8.0987e-09	up
O70194	Eukaryotic translation initiation factor 3 subunit D OS=Mus musculus OX=10090 GN=Eif3d	Eif3d	63.988	1.787	0.0028363	up
Q5SYD0	Unconventional myosin-Id OS=Mus musculus OX=10090 GN=Myo1d	Myo1d	116.08	1.297	1.89873e-05	up
O08997	Copper transport protein ATOX1 OS=Mus musculus OX=10090 GN=Atox1	Atox1	7.3384	1.212	0.021061	up
Q9CQC6	Basic leucine zipper and W2 domain-containing protein 1 OS=Mus musculus OX=10090 GN=Bzw1	Bzw1	48.043	1.419	0.000160381	up
P56546	C-terminal-binding protein 2 OS=Mus musculus OX=10090 GN=Ctbp2	Ctbp2	48.956	1.352	0.00098046	up
P97821	Dipeptidyl peptidase 1 OS=Mus musculus OX=10090 GN=Ctsc	Ctsc	52.376	1.475	4.1909e-06	up
P01633	Ig kappa chain V19-17 OS=Mus musculus OX=10090 GN=Igk-V19-17	Igk-V19-17	16.433	1.55	0.000116474	up
Q8VCI0	Phospholipase B-like 1 OS=Mus musculus OX=10090 GN=Plbd1	Plbd1	62.998	1.38	0.00038396	up
Q7TMR0	Lysosomal Pro-X carboxypeptidase OS=Mus musculus OX=10090 GN=Prcp	Prcp	55.026	1.957	0.000100029	up
Q60872	Eukaryotic translation initiation factor 1A OS=Mus musculus OX=10090 GN=Eif1a	Eif1a	16.502	1.607	0.000104988	up
O89023	Tripeptidyl-peptidase 1 OS=Mus musculus OX=10090 GN=Tpp1	Tpp1	61.341	1.376	8.4741e-05	up
Q9EPL8	Importin-7 OS=Mus musculus OX=10090 GN=Ipo7	Ipo7	119.49	1.28	0.0045604	up
P23953	Carboxylesterase 1C OS=Mus musculus OX=10090 GN=Ces1c	Ces1c	61.055	1.339	3.5671e-05	up
Q8BFY9	Transportin-1 OS=Mus musculus OX=10090 GN=Tnpo1	Tnpo1	102.36	1.286	3.7899e-06	up
O89017	Legumain OS=Mus musculus OX=10090 GN=Lgmn	Lgmn	49.372	1.69	0.00034426	up
Q6P5F9	Exportin-1 OS=Mus musculus OX=10090 GN=Xpo1	Xpo1	123.09	1.256	0.0050771	up
Q61136	Serine/threonine-protein kinase PRP4 homolog OS=Mus musculus OX=10090 GN=Prpf4b	Prpf4b	116.97	1.359	0.029139	up
P09405	Nucleolin OS=Mus musculus OX=10090 GN=Ncl	Ncl	76.722	2.68	2.0488e-05	up
P15864	Histone H1.2 OS=Mus musculus OX=10090 GN=Hist1h1c	Hist1h1c	21.266	1.292	0.00085559	up
P70158	Acid sphingomyelinase-like phosphodiesterase 3a OS=Mus musculus OX=10090 GN=Smpdl3a	Smpdl3a	49.857	1.747	5.614e-05	up
Q921F4	Heterogeneous nuclear ribonucleoprotein L-like OS=Mus musculus OX=10090 GN=Hnrnpll	Hnrnpll	64.124	1.283	0.00130179	up
P06797	Cathepsin L1 OS=Mus musculus OX=10090 GN=Ctsl	Ctsl	37.547	1.391	0.0281	up
Q61550	Double-strand-break repair protein rad21 homolog OS=Mus musculus OX=10090 GN=Rad21	Rad21	72.082	1.333	0.021984	up
Q78ZA7	Nucleosome assembly protein 1-like 4 OS=Mus musculus OX=10090 GN=Nap1l4	Nap1l4	42.679	1.688	0.00158438	up
Q5HZI1	Microtubule-associated tumor suppressor 1 homolog OS=Mus musculus OX=10090 GN=Mtus1	Mtus1	134.38	0.736	0.0093165	down
P97379	Ras GTPase-activating protein-binding protein 2 OS=Mus musculus OX=10090 GN=G3bp2	G3bp2	54.087	0.677	0.0032405	down
Q9JHL1	Na(+)/H(+) exchange regulatory cofactor NHE-RF2 OS=Mus musculus OX=10090 GN=Slc9a3r2	Slc9a3r2	37.402	0.805	0.0044768	down
Q99JR1	Sideroflexin-1 OS=Mus musculus OX=10090 GN=Sfxn1	Sfxn1	35.649	0.685	0.0021011	down
P97352	Protein S100-A13 OS=Mus musculus OX=10090 GN=S100a13	S100a13	11.158	0.773	0.006203	down
Q9QZH6	Evolutionarily conserved signaling intermediate in Toll pathway, mitochondrial OS=Mus musculus OX=10090 GN=Ecsit	Ecsit	49.798	0.601	0.0055817	down
P26883	Peptidyl-prolyl cis-trans isomerase FKBP1A OS=Mus musculus OX=10090 GN=Fkbp1a	Fkbp1a	11.922	0.825	5.5385e-05	down
P31786	Acyl-CoA-binding protein OS=Mus musculus OX=10090 GN=Dbi	Dbi	10	0.828	0.00047627	down
Q9DBE0	Cysteine sulfinic acid decarboxylase OS=Mus musculus OX=10090 GN=Csad	Csad	55.144	0.692	9.0212e-07	down
P63011	Ras-related protein Rab-3A OS=Mus musculus OX=10090 GN=Rab3a	Rab3a	24.97	0.777	0.0091441	down
P04919	Band 3 anion transport protein OS=Mus musculus OX=10090 GN=Slc4a1	Slc4a1	103.13	0.665	1.2482e-06	down
O35309	N-myc-interactor OS=Mus musculus OX=10090 GN=Nmi	Nmi	35.235	0.833	0.0120579	down
Q922E4	Ethanolamine-phosphate cytidylyltransferase OS=Mus musculus OX=10090 GN=Pcyt2	Pcyt2	45.234	0.81	0.00169558	down
Q63932	Dual specificity mitogen-activated protein kinase kinase 2 OS=Mus musculus OX=10090 GN=Map2k2	Map2k2	44.402	0.751	0.00030388	down
Q1ERP8	CMRF35-like molecule 9 OS=Mus musculus OX=10090 GN=Cd300lg	Cd300lg	36.756	0.785	0.011056	down
Q3TMH2	Secernin-3 OS=Mus musculus OX=10090 GN=Scrn3	Scrn3	47.661	0.79	5.7864e-05	down
Q9DBM2	Peroxisomal bifunctional enzyme OS=Mus musculus OX=10090 GN=Ehhadh	Ehhadh	78.301	0.813	3.9918e-05	down
P01631	Ig kappa chain V-II region 26-10 OS=Mus musculus OX=10090	---	12.273	0.716	0.00021567	down
P35762	CD81 antigen OS=Mus musculus OX=10090 GN=Cd81	Cd81	25.814	0.773	0.00099613	down
Q9DAW9	Calponin-3 OS=Mus musculus OX=10090 GN=Cnn3	Cnn3	36.428	0.692	0.025658	down
Q3UBX0	Transmembrane protein 109 OS=Mus musculus OX=10090 GN=Tmem109	Tmem109	26.306	0.732	0.00048245	down
P02089	Hemoglobin subunit beta-2 OS=Mus musculus OX=10090 GN=Hbb-b2	Hbb-b2	15.878	0.454	3.1042e-07	down
Q8VDD5	Myosin-9 OS=Mus musculus OX=10090 GN=Myh9	Myh9	226.37	0.757	3.9477e-05	down
Q9QXY6	EH domain-containing protein 3 OS=Mus musculus OX=10090 GN=Ehd3	Ehd3	60.82	0.817	0.0055987	down
Q8BZ98	Dynamin-3 OS=Mus musculus OX=10090 GN=Dnm3	Dnm3	97.189	0.661	0.021019	down
Q60649	Caseinolytic peptidase B protein homolog OS=Mus musculus OX=10090 GN=Clpb	Clpb	76.003	0.758	0.025101	down
Q9CQ92	Mitochondrial fission 1 protein OS=Mus musculus OX=10090 GN=Fis1	Fis1	17.008	0.775	0.022165	down
Q8VE95	UPF0598 protein C8orf82 homolog OS=Mus musculus OX=10090	---	24.33	0.586	0.035438	down
P08032	Spectrin alpha chain, erythrocytic 1 OS=Mus musculus OX=10090 GN=Spta1	Spta1	279.86	0.679	0.046398	down
Q99J83	Autophagy protein 5 OS=Mus musculus OX=10090 GN=Atg5	Atg5	32.402	1.302	0.020417	up
Q9DBR1	5'-3' exoribonuclease 2 OS=Mus musculus OX=10090 GN=Xrn2	Xrn2	108.69	1.273	0.026795	up
Q9CQN1	Heat shock protein 75 kDa, mitochondrial OS=Mus musculus OX=10090 GN=Trap1	Trap1	80.208	0.825	0.000101441	down
Q64339	Ubiquitin-like protein ISG15 OS=Mus musculus OX=10090 GN=Isg15	Isg15	17.897	0.723	0.00115807	down
Q8C522	Endonuclease domain-containing 1 protein OS=Mus musculus OX=10090 GN=Endod1	Endod1	55.262	0.8	0.00142228	down
P47739	Aldehyde dehydrogenase, dimeric NADP-preferring OS=Mus musculus OX=10090 GN=Aldh3a1	Aldh3a1	50.48	0.791	0.013523	down
Q61171	Peroxiredoxin-2 OS=Mus musculus OX=10090 GN=Prdx2	Prdx2	21.778	0.714	1.6992e-05	down
Q8BU30	Isoleucine--tRNA ligase, cytoplasmic OS=Mus musculus OX=10090 GN=Iars	Iars	144.27	1.212	0.0002031	up
Q8VHI3	GDP-fucose protein O-fucosyltransferase 2 OS=Mus musculus OX=10090 GN=Pofut2	Pofut2	49.429	1.205	0.0156765	up
Q8BMS4	Ubiquinone biosynthesis O-methyltransferase, mitochondrial OS=Mus musculus OX=10090 GN=Coq3	Coq3	40.956	0.804	0.0101162	down
Q9CQQ7	ATP synthase F(0) complex subunit B1, mitochondrial OS=Mus musculus OX=10090 GN=Atp5f1	Atp5f1	28.948	0.81	1.75172e-05	down
Q8QZT1	Acetyl-CoA acetyltransferase, mitochondrial OS=Mus musculus OX=10090 GN=Acat1	Acat1	44.816	0.769	4.1957e-05	down
Q61425	Hydroxyacyl-coenzyme A dehydrogenase, mitochondrial OS=Mus musculus OX=10090 GN=Hadh	Hadh	34.463	0.825	0.000159079	down
Q9ER88	28S ribosomal protein S29, mitochondrial OS=Mus musculus OX=10090 GN=Dap3	Dap3	44.699	0.82	0.0030611	down
Q9DBL7	Bifunctional coenzyme A synthase OS=Mus musculus OX=10090 GN=Coasy	Coasy	62.022	0.808	1.89072e-05	down
Q9R1P4	Proteasome subunit alpha type-1 OS=Mus musculus OX=10090 GN=Psma1	Psma1	29.546	0.8	0.0137428	down
P50396	Rab GDP dissociation inhibitor alpha OS=Mus musculus OX=10090 GN=Gdi1	Gdi1	50.521	0.784	1.5816e-05	down
Q3TIR1	Trafficking protein particle complex subunit 13 OS=Mus musculus OX=10090 GN=Trappc13	Trappc13	46.476	1.227	0.0179391	up
Q9Z160	Conserved oligomeric Golgi complex subunit 1 OS=Mus musculus OX=10090 GN=Cog1	Cog1	109.05	0.83	0.00037644	down
Q9DB77	Cytochrome b-c1 complex subunit 2, mitochondrial OS=Mus musculus OX=10090 GN=Uqcrc2	Uqcrc2	48.234	0.806	0.00049862	down
P47226	Testin OS=Mus musculus OX=10090 GN=Tes	Tes	47.983	0.714	0.0029771	down
Q9WTP7	GTP:AMP phosphotransferase AK3, mitochondrial OS=Mus musculus OX=10090 GN=Ak3	Ak3	25.426	0.825	1.91193e-05	down
Q61411	GTPase HRas OS=Mus musculus OX=10090 GN=Hras	Hras	21.298	0.8	0.0075373	down
Q9DC69	NADH dehydrogenase [ubiquinone] 1 alpha subcomplex subunit 9, mitochondrial OS=Mus musculus OX=10090 GN=Ndufa9	Ndufa9	42.525	0.724	1.81801e-05	down
Q8C854	Myelin expression factor 2 OS=Mus musculus OX=10090 GN=Myef2	Myef2	63.294	1.2	0.000181498	up
Q8CCF0	U4/U6 small nuclear ribonucleoprotein Prp31 OS=Mus musculus OX=10090 GN=Prpf31	Prpf31	55.429	1.221	5.7645e-05	up
P58252	Elongation factor 2 OS=Mus musculus OX=10090 GN=Eef2	Eef2	95.313	1.34	4.019e-05	up
Q9D3D9	ATP synthase subunit delta, mitochondrial OS=Mus musculus OX=10090 GN=Atp5f1d	Atp5f1d	17.6	0.793	0.00096126	down
P97742	Carnitine O-palmitoyltransferase 1, liver isoform OS=Mus musculus OX=10090 GN=Cpt1a	Cpt1a	88.25	1.426	0.00027585	up
Q68FD5	Clathrin heavy chain 1 OS=Mus musculus OX=10090 GN=Cltc	Cltc	191.55	1.356	6.631e-07	up
O35855	Branched-chain-amino-acid aminotransferase, mitochondrial OS=Mus musculus OX=10090 GN=Bcat2	Bcat2	44.127	0.66	3.5295e-05	down
Q9CRT8	Exportin-T OS=Mus musculus OX=10090 GN=Xpot	Xpot	109.73	1.262	0.0166602	up
P17563	Methanethiol oxidase OS=Mus musculus OX=10090 GN=Selenbp1	Selenbp1	52.513	0.776	0.00024054	down
Q8K0F1	TBC1 domain family member 23 OS=Mus musculus OX=10090 GN=Tbc1d23	Tbc1d23	76.425	0.823	0.031144	down
A0JLY1	Coiled-coil domain-containing protein 173 OS=Mus musculus OX=10090 GN=Ccdc173	Ccdc173	65.131	1.403	0.00151544	up
Q9D0F9	Phosphoglucomutase-1 OS=Mus musculus OX=10090 GN=Pgm1	Pgm1	61.417	0.678	2.3013e-07	down
P14206	40S ribosomal protein SA OS=Mus musculus OX=10090 GN=Rpsa	Rpsa	32.838	1.223	0.00011916	up
Q8WTY4	Anamorsin OS=Mus musculus OX=10090 GN=Ciapin1	Ciapin1	33.429	1.209	2.3127e-05	up
Q04857	Collagen alpha-1(VI) chain OS=Mus musculus OX=10090 GN=Col6a1	Col6a1	108.49	1.386	1.77566e-05	up
P97807	Fumarate hydratase, mitochondrial OS=Mus musculus OX=10090 GN=Fh	Fh	54.356	0.756	2.0843e-05	down
Q91ZA3	Propionyl-CoA carboxylase alpha chain, mitochondrial OS=Mus musculus OX=10090 GN=Pcca	Pcca	79.921	0.74	8.2554e-07	down
Q7TMY8	E3 ubiquitin-protein ligase HUWE1 OS=Mus musculus OX=10090 GN=Huwe1	Huwe1	482.63	1.206	0.000162203	up
Q9JKC8	AP-3 complex subunit mu-1 OS=Mus musculus OX=10090 GN=Ap3m1	Ap3m1	46.936	1.309	0.0107213	up
Q505D7	Optic atrophy 3 protein homolog OS=Mus musculus OX=10090 GN=Opa3	Opa3	20.11	0.791	0.0031413	down
Q8VDI7	Ubiquitin-associated domain-containing protein 1 OS=Mus musculus OX=10090 GN=Ubac1	Ubac1	45.53	0.813	0.0026025	down
Q9D2V8	Major facilitator superfamily domain-containing protein 10 OS=Mus musculus OX=10090 GN=Mfsd10	Mfsd10	49.369	1.437	0.00023508	up
P70295	Ancient ubiquitous protein 1 OS=Mus musculus OX=10090 GN=Aup1	Aup1	46.121	1.281	0.041475	up
Q6NZJ6	Eukaryotic translation initiation factor 4 gamma 1 OS=Mus musculus OX=10090 GN=Eif4g1	Eif4g1	176.07	1.242	8.2554e-05	up
Q91ZW3	SWI/SNF-related matrix-associated actin-dependent regulator of chromatin subfamily A member 5 OS=Mus musculus OX=10090 GN=Smarca5	Smarca5	121.63	1.219	0.0104846	up
P62715	Serine/threonine-protein phosphatase 2A catalytic subunit beta isoform OS=Mus musculus OX=10090 GN=Ppp2cb	Ppp2cb	35.575	1.221	0.00078277	up
O08739	AMP deaminase 3 OS=Mus musculus OX=10090 GN=Ampd3	Ampd3	88.651	1.212	0.002256	up
P49891	Estrogen sulfotransferase, testis isoform OS=Mus musculus OX=10090 GN=Sult1e1	Sult1e1	35.59	0.822	0.0146003	down
Q8BGU5	Cyclin-Y OS=Mus musculus OX=10090 GN=Ccny	Ccny	39.394	0.825	0.027901	down
Q91VN4	MICOS complex subunit Mic25 OS=Mus musculus OX=10090 GN=Chchd6	Chchd6	29.852	0.798	2.5849e-06	down
Q8R001	Microtubule-associated protein RP/EB family member 2 OS=Mus musculus OX=10090 GN=Mapre2	Mapre2	36.946	1.229	0.00172483	up
Q9D6Y9	1,4-alpha-glucan-branching enzyme OS=Mus musculus OX=10090 GN=Gbe1	Gbe1	80.363	0.735	0.00036312	down
P97370	Sodium/potassium-transporting ATPase subunit beta-3 OS=Mus musculus OX=10090 GN=Atp1b3	Atp1b3	31.775	1.343	4.2851e-05	up
P11103	Poly [ADP-ribose] polymerase 1 OS=Mus musculus OX=10090 GN=Parp1	Parp1	113.1	1.344	0.00097851	up
Q9CQ06	39S ribosomal protein L24, mitochondrial OS=Mus musculus OX=10090 GN=Mrpl24	Mrpl24	24.944	0.814	0.041441	down
Q9D8B4	NADH dehydrogenase [ubiquinone] 1 alpha subcomplex subunit 11 OS=Mus musculus OX=10090 GN=Ndufa11	Ndufa11	14.982	0.806	0.026044	down
P25785	Metalloproteinase inhibitor 2 OS=Mus musculus OX=10090 GN=Timp2	Timp2	24.328	1.25	0.0041974	up
P52480	Pyruvate kinase PKM OS=Mus musculus OX=10090 GN=Pkm	Pkm	57.844	1.328	2.3044e-05	up
P17439	Glucosylceramidase OS=Mus musculus OX=10090 GN=Gba	Gba	57.621	1.234	0.00056408	up
Q9CXR1	Dehydrogenase/reductase SDR family member 7 OS=Mus musculus OX=10090 GN=Dhrs7	Dhrs7	38.167	0.831	0.00078389	down
Q8BFY6	Peflin OS=Mus musculus OX=10090 GN=Pef1	Pef1	29.227	0.79	0.00028182	down
P09813	Apolipoprotein A-II OS=Mus musculus OX=10090 GN=Apoa2	Apoa2	11.309	0.768	0.000199195	down
Q9JHS4	ATP-dependent Clp protease ATP-binding subunit clpX-like, mitochondrial OS=Mus musculus OX=10090 GN=Clpx	Clpx	69.228	0.828	0.02896	down
Q8VDC1	FYVE and coiled-coil domain-containing protein 1 OS=Mus musculus OX=10090 GN=Fyco1	Fyco1	162.33	0.803	0.0028803	down
Q64514	Tripeptidyl-peptidase 2 OS=Mus musculus OX=10090 GN=Tpp2	Tpp2	139.88	1.272	0.000155564	up
P55302	Alpha-2-macroglobulin receptor-associated protein OS=Mus musculus OX=10090 GN=Lrpap1	Lrpap1	42.215	0.818	0.00157556	down
P56393	Cytochrome c oxidase subunit 7B, mitochondrial OS=Mus musculus OX=10090 GN=Cox7b	Cox7b	9.0113	0.821	0.0045803	down
Q6ZWM4	U6 snRNA-associated Sm-like protein LSm8 OS=Mus musculus OX=10090 GN=Lsm8	Lsm8	10.403	0.79	0.016258	down
Q9Z1Q5	Chloride intracellular channel protein 1 OS=Mus musculus OX=10090 GN=Clic1	Clic1	27.013	1.565	3.7132e-05	up
O70252	Heme oxygenase 2 OS=Mus musculus OX=10090 GN=Hmox2	Hmox2	35.738	1.352	2.1567e-05	up
P52623	Uridine-cytidine kinase 1 OS=Mus musculus OX=10090 GN=Uck1	Uck1	31.068	0.804	0.008918	down
Q9Z1P6	NADH dehydrogenase [ubiquinone] 1 alpha subcomplex subunit 7 OS=Mus musculus OX=10090 GN=Ndufa7	Ndufa7	12.575	0.733	0.00061863	down
O54774	AP-3 complex subunit delta-1 OS=Mus musculus OX=10090 GN=Ap3d1	Ap3d1	135.08	1.399	0.00079782	up
Q9WTQ5	A-kinase anchor protein 12 OS=Mus musculus OX=10090 GN=Akap12	Akap12	180.69	0.821	0.000196609	down
P70280	Vesicle-associated membrane protein 7 OS=Mus musculus OX=10090 GN=Vamp7	Vamp7	24.967	1.299	0.0064023	up
P62827	GTP-binding nuclear protein Ran OS=Mus musculus OX=10090 GN=Ran	Ran	24.423	1.27	2.0356e-05	up
P37040	NADPH--cytochrome P450 reductase OS=Mus musculus OX=10090 GN=Por	Por	77.043	0.756	1.79034e-05	down
Q8BH95	Enoyl-CoA hydratase, mitochondrial OS=Mus musculus OX=10090 GN=Echs1	Echs1	31.474	0.74	4.6958e-06	down
Q9ET01	Glycogen phosphorylase, liver form OS=Mus musculus OX=10090 GN=Pygl	Pygl	97.462	0.677	1.4832e-06	down
P19258	Protein Mpv17 OS=Mus musculus OX=10090 GN=Mpv17	Mpv17	19.686	0.763	0.00017669	down
Q9D7P6	Iron-sulfur cluster assembly enzyme ISCU, mitochondrial OS=Mus musculus OX=10090 GN=Iscu	Iscu	18.098	0.755	0.0083395	down
Q60520	Paired amphipathic helix protein Sin3a OS=Mus musculus OX=10090 GN=Sin3a	Sin3a	145.09	1.271	0.0062585	up
Q8K183	Pyridoxal kinase OS=Mus musculus OX=10090 GN=Pdxk	Pdxk	35.015	1.253	0.00076183	up
Q923B0	Gamma-glutamylaminecyclotransferase OS=Mus musculus OX=10090 GN=Ggact	Ggact	17.08	0.755	0.00162053	down
Q3UHQ6	Protein dopey-2 OS=Mus musculus OX=10090 GN=Dopey2	Dopey2	257.48	1.409	0.0022647	up
Q9R190	Metastasis-associated protein MTA2 OS=Mus musculus OX=10090 GN=Mta2	Mta2	75.029	1.256	0.0024838	up
O54946	DnaJ homolog subfamily B member 6 OS=Mus musculus OX=10090 GN=Dnajb6	Dnajb6	39.807	0.782	0.00127677	down
Q8BP56	Protein-glucosylgalactosylhydroxylysine glucosidase OS=Mus musculus OX=10090 GN=Pgghg	Pgghg	76.487	0.822	0.00107567	down
Q8VCM7	Fibrinogen gamma chain OS=Mus musculus OX=10090 GN=Fgg	Fgg	49.391	0.815	0.0011805	down
Q91WD5	NADH dehydrogenase [ubiquinone] iron-sulfur protein 2, mitochondrial OS=Mus musculus OX=10090 GN=Ndufs2	Ndufs2	52.625	0.802	0.0043352	down
Q9CYZ2	Tumor protein D54 OS=Mus musculus OX=10090 GN=Tpd52l2	Tpd52l2	24.043	0.822	0.0164817	down
Q62418	Drebrin-like protein OS=Mus musculus OX=10090 GN=Dbnl	Dbnl	48.699	1.217	0.00150169	up
Q9ES56	Trafficking protein particle complex subunit 4 OS=Mus musculus OX=10090 GN=Trappc4	Trappc4	24.385	0.801	0.0070604	down
Q8BQZ4	Ral GTPase-activating protein subunit beta OS=Mus musculus OX=10090 GN=Ralgapb	Ralgapb	165.2	0.815	0.0112442	down
Q8R332	Nucleoporin p58/p45 OS=Mus musculus OX=10090 GN=Nup58	Nup58	59.445	0.778	0.026078	down
P42125	Enoyl-CoA delta isomerase 1, mitochondrial OS=Mus musculus OX=10090 GN=Eci1	Eci1	32.25	0.752	8.478e-05	down
O70439	Syntaxin-7 OS=Mus musculus OX=10090 GN=Stx7	Stx7	29.82	1.264	0.00040128	up
Q8VD31	Tapasin-related protein OS=Mus musculus OX=10090 GN=Tapbpl	Tapbpl	48.732	0.77	0.0087417	down
P21279	Guanine nucleotide-binding protein G(q) subunit alpha OS=Mus musculus OX=10090 GN=Gnaq	Gnaq	42.158	0.724	2.866e-06	down
Q3TVI8	Pre-B-cell leukemia transcription factor-interacting protein 1 OS=Mus musculus OX=10090 GN=Pbxip1	Pbxip1	81.163	0.808	0.0079759	down
P42227	Signal transducer and activator of transcription 3 OS=Mus musculus OX=10090 GN=Stat3	Stat3	88.053	1.241	0.00022478	up
Q8QZS1	3-hydroxyisobutyryl-CoA hydrolase, mitochondrial OS=Mus musculus OX=10090 GN=Hibch	Hibch	43.037	0.736	4.4126e-05	down
Q9R1Q7	Proteolipid protein 2 OS=Mus musculus OX=10090 GN=Plp2	Plp2	16.607	0.761	0.022381	down
Q3UCV8	Ubiquitin thioesterase otulin OS=Mus musculus OX=10090 GN=Otulin	Otulin	40.32	1.238	0.0025392	up
P28867	Protein kinase C delta type OS=Mus musculus OX=10090 GN=Prkcd	Prkcd	77.546	1.438	0.0007984	up
Q8BWR2	PITH domain-containing protein 1 OS=Mus musculus OX=10090 GN=Pithd1	Pithd1	24.192	0.815	0.0102565	down
Q8BU85	Methionine-R-sulfoxide reductase B3, mitochondrial OS=Mus musculus OX=10090 GN=Msrb3	Msrb3	26.832	0.702	0.00095664	down
P62748	Hippocalcin-like protein 1 OS=Mus musculus OX=10090 GN=Hpcal1	Hpcal1	22.338	1.326	0.000155336	up
P54823	Probable ATP-dependent RNA helicase DDX6 OS=Mus musculus OX=10090 GN=Ddx6	Ddx6	54.191	1.249	0.00122151	up
O09111	NADH dehydrogenase [ubiquinone] 1 beta subcomplex subunit 11, mitochondrial OS=Mus musculus OX=10090 GN=Ndufb11	Ndufb11	17.444	0.698	1.1307e-07	down
Q9CQZ5	NADH dehydrogenase [ubiquinone] 1 alpha subcomplex subunit 6 OS=Mus musculus OX=10090 GN=Ndufa6	Ndufa6	15.283	0.659	0.00106442	down
Q9DBR0	A-kinase anchor protein 8 OS=Mus musculus OX=10090 GN=Akap8	Akap8	76.293	1.314	0.00015948	up
Q924Z4	Ceramide synthase 2 OS=Mus musculus OX=10090 GN=Cers2	Cers2	45.024	1.276	0.0065793	up
Q9CXF4	TBC1 domain family member 15 OS=Mus musculus OX=10090 GN=Tbc1d15	Tbc1d15	76.526	1.32	0.00113847	up
P51881	ADP/ATP translocase 2 OS=Mus musculus OX=10090 GN=Slc25a5	Slc25a5	32.931	1.216	2.1871e-05	up
P24457	Cytochrome P450 2D11 OS=Mus musculus OX=10090 GN=Cyp2d11	Cyp2d11	56.987	0.745	0.00037951	down
Q8BTX9	Inactive hydroxysteroid dehydrogenase-like protein 1 OS=Mus musculus OX=10090 GN=Hsdl1	Hsdl1	36.867	0.784	0.0030755	down
Q9EPC1	Alpha-parvin OS=Mus musculus OX=10090 GN=Parva	Parva	42.329	0.801	9.7679e-05	down
P52503	NADH dehydrogenase [ubiquinone] iron-sulfur protein 6, mitochondrial OS=Mus musculus OX=10090 GN=Ndufs6	Ndufs6	13.02	0.767	0.000116749	down
P97494	Glutamate--cysteine ligase catalytic subunit OS=Mus musculus OX=10090 GN=Gclc	Gclc	72.571	0.824	9.8259e-05	down
Q99JY8	Phospholipid phosphatase 3 OS=Mus musculus OX=10090 GN=Plpp3	Plpp3	35.216	0.807	0.028062	down
Q62425	Cytochrome c oxidase subunit NDUFA4 OS=Mus musculus OX=10090 GN=Ndufa4	Ndufa4	9.3267	0.763	0.00100477	down
Q6P3A8	2-oxoisovalerate dehydrogenase subunit beta, mitochondrial OS=Mus musculus OX=10090 GN=Bckdhb	Bckdhb	42.88	0.708	2.1237e-05	down
Q8VI75	Importin-4 OS=Mus musculus OX=10090 GN=Ipo4	Ipo4	119.27	1.263	0.0049046	up
Q91VF2	Histamine N-methyltransferase OS=Mus musculus OX=10090 GN=Hnmt	Hnmt	33.664	0.79	0.00072336	down
P17183	Gamma-enolase OS=Mus musculus OX=10090 GN=Eno2	Eno2	47.296	0.772	0.0024608	down
Q02788	Collagen alpha-2(VI) chain OS=Mus musculus OX=10090 GN=Col6a2	Col6a2	110.33	1.369	3.8251e-05	up
Q8K354	Carbonyl reductase [NADPH] 3 OS=Mus musculus OX=10090 GN=Cbr3	Cbr3	30.953	1.297	7.9e-05	up
Q3V1L4	Cytosolic purine 5'-nucleotidase OS=Mus musculus OX=10090 GN=Nt5c2	Nt5c2	64.808	1.201	0.00023543	up
Q64435	UDP-glucuronosyltransferase 1-6 OS=Mus musculus OX=10090 GN=Ugt1a6	Ugt1a6	60.438	0.704	0.000163621	down
Q9CZY3	Ubiquitin-conjugating enzyme E2 variant 1 OS=Mus musculus OX=10090 GN=Ube2v1	Ube2v1	16.355	0.825	0.00122102	down
Q80UM3	N-alpha-acetyltransferase 15, NatA auxiliary subunit OS=Mus musculus OX=10090 GN=Naa15	Naa15	100.96	1.329	0.006916	up
Q8K1Z0	Ubiquinone biosynthesis protein COQ9, mitochondrial OS=Mus musculus OX=10090 GN=Coq9	Coq9	35.082	0.734	7.5698e-05	down
Q3ULD5	Methylcrotonoyl-CoA carboxylase beta chain, mitochondrial OS=Mus musculus OX=10090 GN=Mccc2	Mccc2	61.378	0.737	0.000102535	down
Q8C3X8	Lipase maturation factor 2 OS=Mus musculus OX=10090 GN=Lmf2	Lmf2	79.996	1.271	0.044324	up
Q9CZB0	Succinate dehydrogenase cytochrome b560 subunit, mitochondrial OS=Mus musculus OX=10090 GN=Sdhc	Sdhc	18.382	0.705	2.1369e-05	down
P23492	Purine nucleoside phosphorylase OS=Mus musculus OX=10090 GN=Pnp	Pnp	32.277	0.776	1.64362e-05	down
Q80XL6	Acyl-CoA dehydrogenase family member 11 OS=Mus musculus OX=10090 GN=Acad11	Acad11	87.365	0.823	0.0003754	down
Q9CR68	Cytochrome b-c1 complex subunit Rieske, mitochondrial OS=Mus musculus OX=10090 GN=Uqcrfs1	Uqcrfs1	29.367	0.756	1.99642e-05	down
P11881	Inositol 1,4,5-trisphosphate receptor type 1 OS=Mus musculus OX=10090 GN=Itpr1	Itpr1	313.16	1.242	0.003823	up
Q99KK7	Dipeptidyl peptidase 3 OS=Mus musculus OX=10090 GN=Dpp3	Dpp3	82.897	1.233	1.4347e-06	up
P04925	Major prion protein OS=Mus musculus OX=10090 GN=Prnp	Prnp	27.977	1.325	0.0074217	up
Q91Z67	SLIT-ROBO Rho GTPase-activating protein 2 OS=Mus musculus OX=10090 GN=Srgap2	Srgap2	120.8	1.212	0.0029959	up
Q9JIK5	Nucleolar RNA helicase 2 OS=Mus musculus OX=10090 GN=Ddx21	Ddx21	93.55	1.369	0.0027761	up
Q9WV60	Glycogen synthase kinase-3 beta OS=Mus musculus OX=10090 GN=Gsk3b	Gsk3b	46.71	1.377	0.0098416	up
Q99MI1	ELKS/Rab6-interacting/CAST family member 1 OS=Mus musculus OX=10090 GN=Erc1	Erc1	128.33	0.815	0.00042125	down
P35123	Ubiquitin carboxyl-terminal hydrolase 4 OS=Mus musculus OX=10090 GN=Usp4	Usp4	108.34	1.205	0.020643	up
Q99MN9	Propionyl-CoA carboxylase beta chain, mitochondrial OS=Mus musculus OX=10090 GN=Pccb	Pccb	58.408	0.798	4.382e-06	down
Q8K274	Ketosamine-3-kinase OS=Mus musculus OX=10090 GN=Fn3krp	Fn3krp	34.468	0.782	0.00061973	down
P53395	Lipoamide acyltransferase component of branched-chain alpha-keto acid dehydrogenase complex, mitochondrial OS=Mus musculus OX=10090 GN=Dbt	Dbt	53.246	0.701	5.5524e-05	down
P70452	Syntaxin-4 OS=Mus musculus OX=10090 GN=Stx4	Stx4	34.165	0.83	0.0026598	down
Q6A026	Sister chromatid cohesion protein PDS5 homolog A OS=Mus musculus OX=10090 GN=Pds5a	Pds5a	150.33	1.259	0.0043751	up
O70310	Glycylpeptide N-tetradecanoyltransferase 1 OS=Mus musculus OX=10090 GN=Nmt1	Nmt1	56.888	1.335	0.00110475	up
O70400	PDZ and LIM domain protein 1 OS=Mus musculus OX=10090 GN=Pdlim1	Pdlim1	35.774	0.825	0.0168045	down
Q9JLI6	Selenocysteine lyase OS=Mus musculus OX=10090 GN=Scly	Scly	47.173	1.474	0.00073922	up
Q99KE1	NAD-dependent malic enzyme, mitochondrial OS=Mus musculus OX=10090 GN=Me2	Me2	65.798	1.224	0.0008361	up
Q80W22	Threonine synthase-like 2 OS=Mus musculus OX=10090 GN=Thnsl2	Thnsl2	54.187	0.721	0.000141182	down
Q7TSV4	Phosphoglucomutase-2 OS=Mus musculus OX=10090 GN=Pgm2	Pgm2	68.747	1.302	6.4443e-05	up
Q9D6J6	NADH dehydrogenase [ubiquinone] flavoprotein 2, mitochondrial OS=Mus musculus OX=10090 GN=Ndufv2	Ndufv2	27.285	0.768	0.00039558	down
P55264	Adenosine kinase OS=Mus musculus OX=10090 GN=Adk	Adk	40.148	0.791	0.00055932	down
Q9Z2C5	Myotubularin OS=Mus musculus OX=10090 GN=Mtm1	Mtm1	69.558	1.291	0.0119244	up
Q9D172	ES1 protein homolog, mitochondrial OS=Mus musculus OX=10090 GN=D10Jhu81e	D10Jhu81e	28.09	0.638	0.000163365	down
Q8K157	Aldose 1-epimerase OS=Mus musculus OX=10090 GN=Galm	Galm	37.798	0.804	6.2926e-05	down
P06683	Complement component C9 OS=Mus musculus OX=10090 GN=C9	C9	62.002	1.237	6.3299e-05	up
Q9CR67	Transmembrane protein 33 OS=Mus musculus OX=10090 GN=Tmem33	Tmem33	28.031	1.211	0.00178086	up
Q8R3V5	Endophilin-B2 OS=Mus musculus OX=10090 GN=Sh3glb2	Sh3glb2	44.503	0.744	7.5408e-05	down
P62141	Serine/threonine-protein phosphatase PP1-beta catalytic subunit OS=Mus musculus OX=10090 GN=Ppp1cb	Ppp1cb	37.186	0.763	0.00044291	down
Q99LX0	Protein/nucleic acid deglycase DJ-1 OS=Mus musculus OX=10090 GN=Park7	Park7	20.021	0.749	1.9465e-05	down
P18872	Guanine nucleotide-binding protein G(o) subunit alpha OS=Mus musculus OX=10090 GN=Gnao1	Gnao1	40.084	0.798	0.0027364	down
Q9CRC0	Vitamin K epoxide reductase complex subunit 1 OS=Mus musculus OX=10090 GN=Vkorc1	Vkorc1	17.768	1.215	0.0100615	up
P39749	Flap endonuclease 1 OS=Mus musculus OX=10090 GN=Fen1	Fen1	42.314	1.249	0.026601	up
Q64105	Sepiapterin reductase OS=Mus musculus OX=10090 GN=Spr	Spr	27.883	0.819	2.1865e-05	down
Q99LI8	Hepatocyte growth factor-regulated tyrosine kinase substrate OS=Mus musculus OX=10090 GN=Hgs	Hgs	86.014	1.218	0.0025961	up
Q8K273	Membrane magnesium transporter 1 OS=Mus musculus OX=10090 GN=Mmgt1	Mmgt1	14.677	0.691	2.2465e-05	down
P24527	Leukotriene A-4 hydrolase OS=Mus musculus OX=10090 GN=Lta4h	Lta4h	69.05	1.238	0.000100827	up
Q9Z1K5	E3 ubiquitin-protein ligase ARIH1 OS=Mus musculus OX=10090 GN=Arih1	Arih1	64.016	1.349	0.0043618	up
Q922D4	Serine/threonine-protein phosphatase 6 regulatory subunit 3 OS=Mus musculus OX=10090 GN=Ppp6r3	Ppp6r3	94.652	1.269	0.0054159	up
Q4QRL3	Coiled-coil domain-containing protein 88B OS=Mus musculus OX=10090 GN=Ccdc88b	Ccdc88b	166.61	1.224	0.026064	up
Q3THW5	Histone H2A.V OS=Mus musculus OX=10090 GN=H2afv	H2afv	13.509	1.341	0.00028143	up
Q3TL44	NLR family member X1 OS=Mus musculus OX=10090 GN=Nlrx1	Nlrx1	107.83	0.707	0.04672	down
P29699	Alpha-2-HS-glycoprotein OS=Mus musculus OX=10090 GN=Ahsg	Ahsg	37.325	1.297	7.6979e-05	up
Q91V64	Isochorismatase domain-containing protein 1 OS=Mus musculus OX=10090 GN=Isoc1	Isoc1	32.032	0.814	0.00050067	down
Q9CPX6	Ubiquitin-like-conjugating enzyme ATG3 OS=Mus musculus OX=10090 GN=Atg3	Atg3	35.796	1.225	0.042644	up
P59438	Hermansky-Pudlak syndrome 5 protein homolog OS=Mus musculus OX=10090 GN=Hps5	Hps5	126.34	1.469	0.028262	up
Q9D6J5	NADH dehydrogenase [ubiquinone] 1 beta subcomplex subunit 8, mitochondrial OS=Mus musculus OX=10090 GN=Ndufb8	Ndufb8	21.876	0.796	0.0026426	down
Q925E7	Serine/threonine-protein phosphatase 2A 55 kDa regulatory subunit B delta isoform OS=Mus musculus OX=10090 GN=Ppp2r2d	Ppp2r2d	51.957	0.727	0.00036301	down
Q64511	DNA topoisomerase 2-beta OS=Mus musculus OX=10090 GN=Top2b	Top2b	181.91	1.268	0.00021931	up
Q9WU78	Programmed cell death 6-interacting protein OS=Mus musculus OX=10090 GN=Pdcd6ip	Pdcd6ip	96.023	1.25	4.2441e-05	up
Q8BKC5	Importin-5 OS=Mus musculus OX=10090 GN=Ipo5	Ipo5	123.59	1.324	4.4579e-06	up
Q8VDG7	Platelet-activating factor acetylhydrolase 2, cytoplasmic OS=Mus musculus OX=10090 GN=Pafah2	Pafah2	43.561	0.828	0.00103757	down
Q9DCN1	Peroxisomal NADH pyrophosphatase NUDT12 OS=Mus musculus OX=10090 GN=Nudt12	Nudt12	51.51	0.804	3.5688e-05	down
O08749	Dihydrolipoyl dehydrogenase, mitochondrial OS=Mus musculus OX=10090 GN=Dld	Dld	54.272	0.806	0.000103137	down
Q9CY02	Alpha-hemoglobin-stabilizing protein OS=Mus musculus OX=10090 GN=Ahsp	Ahsp	11.832	0.77	0.000159744	down
P55096	ATP-binding cassette sub-family D member 3 OS=Mus musculus OX=10090 GN=Abcd3	Abcd3	75.474	1.23	0.00057526	up
P48193	Protein 4.1 OS=Mus musculus OX=10090 GN=Epb41	Epb41	95.91	0.754	2.2731e-06	down
O08585	Clathrin light chain A OS=Mus musculus OX=10090 GN=Clta	Clta	25.604	1.342	0.00010143	up
Q9CQ54	NADH dehydrogenase [ubiquinone] 1 subunit C2 OS=Mus musculus OX=10090 GN=Ndufc2	Ndufc2	14.164	0.825	0.020143	down
P54726	UV excision repair protein RAD23 homolog A OS=Mus musculus OX=10090 GN=Rad23a	Rad23a	39.706	0.805	4.4622e-05	down
Q99KB8	Hydroxyacylglutathione hydrolase, mitochondrial OS=Mus musculus OX=10090 GN=Hagh	Hagh	34.084	0.745	1.88575e-05	down
Q9DAS9	Guanine nucleotide-binding protein G(I)/G(S)/G(O) subunit gamma-12 OS=Mus musculus OX=10090 GN=Gng12	Gng12	7.9972	0.745	0.0034991	down
Q99N84	28S ribosomal protein S18b, mitochondrial OS=Mus musculus OX=10090 GN=Mrps18b	Mrps18b	28.702	0.786	0.042678	down
P14152	Malate dehydrogenase, cytoplasmic OS=Mus musculus OX=10090 GN=Mdh1	Mdh1	36.511	0.758	1.51634e-05	down
Q6A0A2	La-related protein 4B OS=Mus musculus OX=10090 GN=Larp4b	Larp4b	81.626	1.242	0.0067249	up
Q8C7R4	Ubiquitin-like modifier-activating enzyme 6 OS=Mus musculus OX=10090 GN=Uba6	Uba6	117.96	1.255	0.00033943	up
P70677	Caspase-3 OS=Mus musculus OX=10090 GN=Casp3	Casp3	31.474	1.28	0.00193525	up
Q9CXZ1	NADH dehydrogenase [ubiquinone] iron-sulfur protein 4, mitochondrial OS=Mus musculus OX=10090 GN=Ndufs4	Ndufs4	19.784	0.751	1.4829e-06	down
Q9D358	Low molecular weight phosphotyrosine protein phosphatase OS=Mus musculus OX=10090 GN=Acp1	Acp1	18.192	0.828	0.0053194	down
P97855	Ras GTPase-activating protein-binding protein 1 OS=Mus musculus OX=10090 GN=G3bp1	G3bp1	51.828	1.219	5.9516e-05	up
P09055	Integrin beta-1 OS=Mus musculus OX=10090 GN=Itgb1	Itgb1	88.231	1.207	0.00091831	up
O88811	Signal transducing adapter molecule 2 OS=Mus musculus OX=10090 GN=Stam2	Stam2	57.454	1.215	0.0052352	up
P54818	Galactocerebrosidase OS=Mus musculus OX=10090 GN=Galc	Galc	77.256	1.27	0.0145043	up
P50136	2-oxoisovalerate dehydrogenase subunit alpha, mitochondrial OS=Mus musculus OX=10090 GN=Bckdha	Bckdha	50.37	0.738	5.748e-05	down
P49312	Heterogeneous nuclear ribonucleoprotein A1 OS=Mus musculus OX=10090 GN=Hnrnpa1	Hnrnpa1	34.196	1.203	0.00039989	up
Q9CQT1	Methylthioribose-1-phosphate isomerase OS=Mus musculus OX=10090 GN=Mri1	Mri1	39.41	0.737	0.00075955	down
Q80WJ7	Protein LYRIC OS=Mus musculus OX=10090 GN=Mtdh	Mtdh	63.845	0.832	0.00167713	down
P63280	SUMO-conjugating enzyme UBC9 OS=Mus musculus OX=10090 GN=Ube2i	Ube2i	18.007	1.234	0.0024601	up
Q6ZWX6	Eukaryotic translation initiation factor 2 subunit 1 OS=Mus musculus OX=10090 GN=Eif2s1	Eif2s1	36.108	1.261	1.602e-06	up
Q9CQ00	Distal membrane-arm assembly complex protein 1 OS=Mus musculus OX=10090 GN=Dmac1	Dmac1	11.344	0.484	0.0037561	down
P18524	Ig heavy chain V region RF OS=Mus musculus OX=10090	---	12.866	1.901	0.0088226	up
Q3U284	Transmembrane protein 231 OS=Mus musculus OX=10090 GN=Tmem231	Tmem231	36.261	0.717	0.046295	down
Q91XC8	Death-associated protein 1 OS=Mus musculus OX=10090 GN=Dap	Dap	11.154	0.669	0.034295	down
P18468	H-2 class II histocompatibility antigen, I-A beta chain OS=Mus musculus OX=10090 GN=H2-Eb1	H2-Eb1	30.231	2.185	0.00175919	up
Q8CDZ2	Protein-lysine methyltransferase METTL21E OS=Mus musculus OX=10090 GN=Mettl21e	Mettl21e	28.067	0.296	0.00063576	down
Q8VDC0	Probable leucine--tRNA ligase, mitochondrial OS=Mus musculus OX=10090 GN=Lars2	Lars2	101.48	0.552	0.032221	down
Q9CR95	Adaptin ear-binding coat-associated protein 1 OS=Mus musculus OX=10090 GN=Necap1	Necap1	29.639	0.695	0.00083929	down
P69566	Ran-binding protein 9 OS=Mus musculus OX=10090 GN=Ranbp9	Ranbp9	71.011	1.518	0.0083572	up
Q7TMQ7	WD repeat-containing protein 91 OS=Mus musculus OX=10090 GN=Wdr91	Wdr91	83.42	1.625	0.00117616	up
Q14CH1	Molybdenum cofactor sulfurase OS=Mus musculus OX=10090 GN=Mocos	Mocos	95.012	1.745	0.00048382	up
Q8N7N5	DDB1- and CUL4-associated factor 8 OS=Mus musculus OX=10090 GN=Dcaf8	Dcaf8	66.031	1.535	0.0081193	up
Q8R2V5	Arf-GAP with dual PH domain-containing protein 2 OS=Mus musculus OX=10090 GN=Adap2	Adap2	43.989	1.848	0.039298	up
Q61879	Myosin-10 OS=Mus musculus OX=10090 GN=Myh10	Myh10	228.99	0.644	0.0088781	down
Q08024	Core-binding factor subunit beta OS=Mus musculus OX=10090 GN=Cbfb	Cbfb	22.03	1.624	0.0023791	up
P51437	Cathelicidin antimicrobial peptide OS=Mus musculus OX=10090 GN=Camp	Camp	19.453	3.054	0.0133973	up
Q9D9V2	Equatorin OS=Mus musculus OX=10090 GN=Eqtn	Eqtn	37.764	1.859	0.0196797	up
Q715T0	Thioredoxin domain-containing protein 3 OS=Mus musculus OX=10090 GN=Nme8	Nme8	66.857	1.407	0.0071632	up
B2RX12	Canalicular multispecific organic anion transporter 2 OS=Mus musculus OX=10090 GN=Abcc3	Abcc3	169.12	1.527	0.023203	up
P83870	PHD finger-like domain-containing protein 5A OS=Mus musculus OX=10090 GN=Phf5a	Phf5a	12.405	1.635	0.00080464	up
O89001	Carboxypeptidase D OS=Mus musculus OX=10090 GN=Cpd	Cpd	152.4	1.632	0.038563	up
Q8C172	Ceramide synthase 6 OS=Mus musculus OX=10090 GN=Cers6	Cers6	44.812	1.232	0.0195578	up
Q00899	Transcriptional repressor protein YY1 OS=Mus musculus OX=10090 GN=Yy1	Yy1	44.716	1.208	0.029862	up
E9Q8T7	Dynein heavy chain 1, axonemal OS=Mus musculus OX=10090 GN=Dnah1	Dnah1	487.06	0.785	0.00033971	down
P40935	Phenylethanolamine N-methyltransferase OS=Mus musculus OX=10090 GN=Pnmt	Pnmt	32.544	1.672	0.013961	up
Q9JJH7	Transient receptor potential cation channel subfamily M member 5 OS=Mus musculus OX=10090 GN=Trpm5	Trpm5	130.84	0.241	0.035377	down
Q9ERD7	Tubulin beta-3 chain OS=Mus musculus OX=10090 GN=Tubb3	Tubb3	50.418	1.475	0.0128584	up
Q9EST5	Acidic leucine-rich nuclear phosphoprotein 32 family member B OS=Mus musculus OX=10090 GN=Anp32b	Anp32b	31.078	7.12	0.0071	up
Q63739	Protein tyrosine phosphatase type IVA 1 OS=Mus musculus OX=10090 GN=Ptp4a1	Ptp4a1	19.815	0.586	0.0090572	down
Q8R143	Pituitary tumor-transforming gene 1 protein-interacting protein OS=Mus musculus OX=10090 GN=Pttg1ip	Pttg1ip	19.965	1.505	0.046596	up
Q91VD1	Galectin-12 OS=Mus musculus OX=10090 GN=Lgals12	Lgals12	35.46	0.607	0.0136205	down
Q6KCD5	Nipped-B-like protein OS=Mus musculus OX=10090 GN=Nipbl	Nipbl	315.45	0.82	0.00087538	down
Q9Z126	Platelet factor 4 OS=Mus musculus OX=10090 GN=Pf4	Pf4	11.243	0.715	0.017262	down
Q3TKR3	NACHT, LRR and PYD domains-containing protein 4C OS=Mus musculus OX=10090 GN=Nlrp4c	Nlrp4c	112.67	0.472	0.0170208	down
P97401	Secreted frizzled-related protein 3 OS=Mus musculus OX=10090 GN=Frzb	Frzb	36.011	0.751	0.037042	down
Q6PGA0	REST corepressor 3 OS=Mus musculus OX=10090 GN=Rcor3	Rcor3	49.779	0.522	0.024701	down
Q91ZX6	Sentrin-specific protease 2 OS=Mus musculus OX=10090 GN=Senp2	Senp2	67.579	0.786	0.024038	down
Q8VE62	Polyadenylate-binding protein-interacting protein 1 OS=Mus musculus OX=10090 GN=Paip1	Paip1	45.701	1.517	0.018556	up
P53612	Geranylgeranyl transferase type-2 subunit beta OS=Mus musculus OX=10090 GN=Rabggtb	Rabggtb	37.803	1.536	0.0117623	up
Q9JM62	Receptor expression-enhancing protein 6 OS=Mus musculus OX=10090 GN=Reep6	Reep6	22.204	0.575	0.0175236	down
Q6PCP5	Mitochondrial fission factor OS=Mus musculus OX=10090 GN=Mff	Mff	32.931	0.739	0.0109775	down
Q61144	Presenilin-2 OS=Mus musculus OX=10090 GN=Psen2	Psen2	49.983	1.293	0.0129045	up
Q8CB44	GRAM domain-containing protein 4 OS=Mus musculus OX=10090 GN=Gramd4	Gramd4	72.263	0.809	0.0013417	down
Q80X41	Serine/threonine-protein kinase VRK1 OS=Mus musculus OX=10090 GN=Vrk1	Vrk1	49.74	1.294	0.047881	up
Q8R0F6	Integrin-linked kinase-associated serine/threonine phosphatase 2C OS=Mus musculus OX=10090 GN=Ilkap	Ilkap	42.774	0.806	0.0083039	down
Q8BH70	F-box/LRR-repeat protein 4 OS=Mus musculus OX=10090 GN=Fbxl4	Fbxl4	70.268	0.647	0.038881	down
Q9D8S9	BolA-like protein 1 OS=Mus musculus OX=10090 GN=Bola1	Bola1	14.379	0.695	0.0190437	down
Q9CXN7	Phenazine biosynthesis-like domain-containing protein 2 OS=Mus musculus OX=10090 GN=Pbld2	Pbld2	31.983	0.736	0.0149977	down
Q6DTY7	6-phosphofructo-2-kinase/fructose-2,6-bisphosphatase 4 OS=Mus musculus OX=10090 GN=Pfkfb4	Pfkfb4	54.066	0.705	0.039883	down
Q9DBS2	Tumor protein p63-regulated gene 1-like protein OS=Mus musculus OX=10090 GN=Tprg1l	Tprg1l	29.814	0.456	0.0052976	down
Q8BK48	Pyrethroid hydrolase Ces2e OS=Mus musculus OX=10090 GN=Ces2e	Ces2e	62.317	0.712	0.00106313	down
Q6P8J2	Diamine acetyltransferase 2 OS=Mus musculus OX=10090 GN=Sat2	Sat2	19.305	0.694	0.009318	down
Q9D2N4	Dystrobrevin alpha OS=Mus musculus OX=10090 GN=Dtna	Dtna	84.066	0.619	0.0037607	down
G3X982	Aldehyde oxidase 3 OS=Mus musculus OX=10090 GN=Aox3	Aox3	146.9	0.612	0.00026114	down
P84075	Neuron-specific calcium-binding protein hippocalcin OS=Mus musculus OX=10090 GN=Hpca	Hpca	22.427	0.733	0.034463	down
Q8R0P4	Mth938 domain-containing protein OS=Mus musculus OX=10090 GN=Aamdc	Aamdc	13.244	0.661	0.000119931	down
A4Q9F1	Protein monoglycylase TTLL8 OS=Mus musculus OX=10090 GN=Ttll8	Ttll8	94.914	1.394	0.0162634	up
O35744	Chitinase-like protein 3 OS=Mus musculus OX=10090 GN=Chil3	Chil3	44.458	2.76	0.0004215	up
D3Z6Q9	Bridging integrator 2 OS=Mus musculus OX=10090 GN=Bin2	Bin2	52.553	1.48	0.00188291	up
Q8BGX0	E3 ubiquitin-protein ligase TRIM23 OS=Mus musculus OX=10090 GN=Trim23	Trim23	63.931	1.657	0.0051423	up
Q8BGF6	ELMO domain-containing protein 2 OS=Mus musculus OX=10090 GN=Elmod2	Elmod2	34.747	1.263	0.0172358	up
Q8CAS9	Poly [ADP-ribose] polymerase 9 OS=Mus musculus OX=10090 GN=Parp9	Parp9	96.658	1.232	0.024504	up
Q5QNQ9	Collagen alpha-1(XXVII) chain OS=Mus musculus OX=10090 GN=Col27a1	Col27a1	186.32	2.599	0.00085571	up
P39053	Dynamin-1 OS=Mus musculus OX=10090 GN=Dnm1	Dnm1	97.802	1.463	0.0069218	up
O88454	Potassium channel subfamily K member 4 OS=Mus musculus OX=10090 GN=Kcnk4	Kcnk4	43.051	1.452	0.0069005	up
Q91XD2	LIM and senescent cell antigen-like-containing domain protein 2 OS=Mus musculus OX=10090 GN=Lims2	Lims2	39.031	0.328	0.043018	down
P11725	Ornithine carbamoyltransferase, mitochondrial OS=Mus musculus OX=10090 GN=Otc	Otc	39.764	0.365	0.0079591	down
P56394	Cytochrome c oxidase copper chaperone OS=Mus musculus OX=10090 GN=Cox17	Cox17	6.784	0.598	0.028983	down
P27661	Histone H2AX OS=Mus musculus OX=10090 GN=H2afx	H2afx	15.142	0.469	0.045479	down
Q8JZS9	39S ribosomal protein L48, mitochondrial OS=Mus musculus OX=10090 GN=Mrpl48	Mrpl48	23.952	0.831	0.0118826	down
A6H630	Protein-glutamate O-methyltransferase OS=Mus musculus OX=10090 GN=Armt1	Armt1	50.548	0.761	0.034338	down
Q8CBG9	E3 ubiquitin-protein ligase RNF170 OS=Mus musculus OX=10090 GN=Rnf170	Rnf170	33.413	0.806	0.029083	down
P11247	Myeloperoxidase OS=Mus musculus OX=10090 GN=Mpo	Mpo	81.181	2.179	0.027621	up
Q3V140	Acrosin-binding protein OS=Mus musculus OX=10090 GN=Acrbp	Acrbp	61.14	1.326	0.0123216	up
Q80ZQ0	Sperm acrosome membrane-associated protein 4 OS=Mus musculus OX=10090 GN=Spaca4	Spaca4	13.38	1.207	0.0190973	up
Q9WU65	Glycerol kinase 2 OS=Mus musculus OX=10090 GN=Gk2	Gk2	60.629	1.467	0.0112442	up
Q6ZWV7	60S ribosomal protein L35 OS=Mus musculus OX=10090 GN=Rpl35	Rpl35	14.552	1.693	0.0110985	up
Q60809	CCR4-NOT transcription complex subunit 7 OS=Mus musculus OX=10090 GN=Cnot7	Cnot7	32.718	1.301	0.0155774	up
Q9Z2S7	TSC22 domain family protein 3 OS=Mus musculus OX=10090 GN=Tsc22d3	Tsc22d3	15.177	0.684	0.0046843	down
Q9DC28	Casein kinase I isoform delta OS=Mus musculus OX=10090 GN=Csnk1d	Csnk1d	47.316	1.255	0.046864	up
Q9WV95	Pleckstrin homology-like domain family A member 3 OS=Mus musculus OX=10090 GN=Phlda3	Phlda3	13.719	0.794	0.035399	down
Q9Z110	Delta-1-pyrroline-5-carboxylate synthase OS=Mus musculus OX=10090 GN=Aldh18a1	Aldh18a1	87.265	1.344	0.0134553	up
P97872	Dimethylaniline monooxygenase [N-oxide-forming] 5 OS=Mus musculus OX=10090 GN=Fmo5	Fmo5	60	0.778	0.0069023	down
Q8CDA1	Phosphatidylinositide phosphatase SAC2 OS=Mus musculus OX=10090 GN=Inpp5f	Inpp5f	127.61	0.444	0.00105936	down
Q9JMH9	Unconventional myosin-XVIIIa OS=Mus musculus OX=10090 GN=Myo18a	Myo18a	232.75	0.792	5.7006e-05	down
Q9CWM4	Prefoldin subunit 1 OS=Mus musculus OX=10090 GN=Pfdn1	Pfdn1	14.254	0.667	0.00087917	down
Q8BU88	39S ribosomal protein L22, mitochondrial OS=Mus musculus OX=10090 GN=Mrpl22	Mrpl22	23.805	0.581	0.029137	down
Q8K1I3	Secreted phosphoprotein 24 OS=Mus musculus OX=10090 GN=Spp2	Spp2	23.136	0.741	0.0084991	down
Q9QZK2	Breast cancer anti-estrogen resistance protein 3 OS=Mus musculus OX=10090 GN=Bcar3	Bcar3	92.262	0.799	0.0024222	down
Q8BH82	N-acyl-phosphatidylethanolamine-hydrolyzing phospholipase D OS=Mus musculus OX=10090 GN=Napepld	Napepld	45.815	0.631	0.002263	down
Q8C033	Rho guanine nucleotide exchange factor 10 OS=Mus musculus OX=10090 GN=Arhgef10	Arhgef10	147.94	0.332	0.0012189	down
Q7M732	Retrotransposon-like protein 1 OS=Mus musculus OX=10090 GN=Rtl1	Rtl1	199.05	0.577	0.0188205	down
Q8CI75	DIS3-like exonuclease 2 OS=Mus musculus OX=10090 GN=Dis3l2	Dis3l2	97.774	1.288	0.021838	up
P62737	Actin, aortic smooth muscle OS=Mus musculus OX=10090 GN=Acta2	Acta2	42.009	1.423	0.032244	up
Q8CJG1	Protein argonaute-1 OS=Mus musculus OX=10090 GN=Ago1	Ago1	97.213	1.226	0.033355	up
Q6ZWY3	40S ribosomal protein S27-like OS=Mus musculus OX=10090 GN=Rps27l	Rps27l	9.4771	1.213	0.0114439	up
B9EJ86	Oxysterol-binding protein-related protein 8 OS=Mus musculus OX=10090 GN=Osbpl8	Osbpl8	101.27	1.58	0.00192312	up
Q7TNF9	Protein FAM117A OS=Mus musculus OX=10090 GN=Fam117a	Fam117a	48.053	0.525	0.0051229	down
P51163	Uroporphyrinogen-III synthase OS=Mus musculus OX=10090 GN=Uros	Uros	28.504	0.782	0.0145753	down
Q9D820	Prolyl-tRNA synthetase associated domain-containing protein 1 OS=Mus musculus OX=10090 GN=Prorsd1	Prorsd1	18.862	0.777	0.00049856	down
Q7TSY8	Shugoshin 2 OS=Mus musculus OX=10090 GN=Sgo2	Sgo2	130.28	0.677	0.0137174	down
O70622	Reticulon-2 OS=Mus musculus OX=10090 GN=Rtn2	Rtn2	51.346	0.81	0.025981	down
Q80V70	Multiple epidermal growth factor-like domains protein 6 OS=Mus musculus OX=10090 GN=Megf6	Megf6	164.72	0.375	0.0171017	down
Q9JHI7	Exosome complex component RRP45 OS=Mus musculus OX=10090 GN=Exosc9	Exosc9	48.936	1.636	0.028439	up
Q99N28	Cell adhesion molecule 3 OS=Mus musculus OX=10090 GN=Cadm3	Cadm3	42.964	0.817	0.037102	down
Q9EPQ7	StAR-related lipid transfer protein 5 OS=Mus musculus OX=10090 GN=Stard5	Stard5	23.922	1.315	0.003864	up
Q5RKZ7	Molybdenum cofactor biosynthesis protein 1 OS=Mus musculus OX=10090 GN=Mocs1	Mocs1	69.858	0.808	0.044239	down
Q9D1K2	V-type proton ATPase subunit F OS=Mus musculus OX=10090 GN=Atp6v1f	Atp6v1f	13.37	1.373	0.0091589	up
O88738	Baculoviral IAP repeat-containing protein 6 OS=Mus musculus OX=10090 GN=Birc6	Birc6	532.16	1.342	0.045119	up
Q8VBZ0	Dehydrogenase/reductase SDR family member on chromosome X homolog OS=Mus musculus OX=10090 GN=Dhrsx	Dhrsx	35.957	0.771	0.0159819	down
Q8BM55	Transmembrane protein 214 OS=Mus musculus OX=10090 GN=Tmem214	Tmem214	76.429	1.412	0.003122	up
O88968	Transcobalamin-2 OS=Mus musculus OX=10090 GN=Tcn2	Tcn2	47.585	0.79	0.0144249	down
Q8BSF4	Phosphatidylserine decarboxylase proenzyme, mitochondrial OS=Mus musculus OX=10090 GN=Pisd	Pisd	45.926	0.602	0.00051651	down
Q9JHS9	Spliceosome-associated protein CWC15 homolog OS=Mus musculus OX=10090 GN=Cwc15	Cwc15	26.624	0.725	0.043018	down
Q9Z261	Claudin-7 OS=Mus musculus OX=10090 GN=Cldn7	Cldn7	22.359	0.828	0.020842	down
Q91ZN5	Adenosine 3'-phospho 5'-phosphosulfate transporter 1 OS=Mus musculus OX=10090 GN=Slc35b2	Slc35b2	47.369	0.78	0.0053971	down
Q62468	Villin-1 OS=Mus musculus OX=10090 GN=Vil1	Vil1	92.774	0.781	0.0069009	down
P04441	H-2 class II histocompatibility antigen gamma chain OS=Mus musculus OX=10090 GN=Cd74	Cd74	31.557	1.421	0.0182955	up
Q8R0A5	Transcription elongation factor A protein-like 3 OS=Mus musculus OX=10090 GN=Tceal3	Tceal3	22.468	0.521	0.0110022	down
Q91ZH7	Phospholipase ABHD3 OS=Mus musculus OX=10090 GN=Abhd3	Abhd3	46.232	0.544	0.0104158	down
P51576	P2X purinoceptor 1 OS=Mus musculus OX=10090 GN=P2rx1	P2rx1	44.85	0.404	0.0103186	down
Q63836	Selenium-binding protein 2 OS=Mus musculus OX=10090 GN=Selenbp2	Selenbp2	52.609	0.334	0.0051185	down
Q91X83	S-adenosylmethionine synthase isoform type-1 OS=Mus musculus OX=10090 GN=Mat1a	Mat1a	43.508	0.44	0.00069632	down
Q811U4	Mitofusin-1 OS=Mus musculus OX=10090 GN=Mfn1	Mfn1	83.725	0.823	0.034438	down
Q64523	Histone H2A type 2-C OS=Mus musculus OX=10090 GN=Hist2h2ac	Hist2h2ac	13.988	0.771	0.0115591	down
Q8JZL7	Ras-GEF domain-containing family member 1B OS=Mus musculus OX=10090 GN=Rasgef1b	Rasgef1b	55.273	0.59	0.0058642	down
Q9D009	Putative lipoyltransferase 2, mitochondrial OS=Mus musculus OX=10090 GN=Lipt2	Lipt2	24.955	0.832	0.048859	down
Q8VEH5	EPM2A-interacting protein 1 OS=Mus musculus OX=10090 GN=Epm2aip1	Epm2aip1	70.095	0.816	0.0163998	down
P51908	C->U-editing enzyme APOBEC-1 OS=Mus musculus OX=10090 GN=Apobec1	Apobec1	27.521	1.627	0.030215	up
Q9D394	Protein RUFY3 OS=Mus musculus OX=10090 GN=Rufy3	Rufy3	53.006	1.275	0.0245	up
P98086	Complement C1q subcomponent subunit A OS=Mus musculus OX=10090 GN=C1qa	C1qa	25.974	1.498	0.0145018	up
P50096	Inosine-5'-monophosphate dehydrogenase 1 OS=Mus musculus OX=10090 GN=Impdh1	Impdh1	55.278	1.442	0.0011957	up
O88455	7-dehydrocholesterol reductase OS=Mus musculus OX=10090 GN=Dhcr7	Dhcr7	53.918	1.645	0.00159876	up
Q5PRF0	HEAT repeat-containing protein 5A OS=Mus musculus OX=10090 GN=Heatr5a	Heatr5a	219.89	1.289	0.0043775	up
P54227	Stathmin OS=Mus musculus OX=10090 GN=Stmn1	Stmn1	17.274	1.6	0.0169361	up
P98083	SHC-transforming protein 1 OS=Mus musculus OX=10090 GN=Shc1	Shc1	62.607	1.215	0.036379	up
O35927	Catenin delta-2 OS=Mus musculus OX=10090 GN=Ctnnd2	Ctnnd2	135	1.469	0.00115787	up
Q9D8T4	Golgi apparatus membrane protein TVP23 homolog B OS=Mus musculus OX=10090 GN=Tvp23b	Tvp23b	23.305	0.467	0.04202	down
Q8BLY1	SPARC-related modular calcium-binding protein 1 OS=Mus musculus OX=10090 GN=Smoc1	Smoc1	51.076	0.582	0.0181049	down
Q8BFR6	AN1-type zinc finger protein 1 OS=Mus musculus OX=10090 GN=Zfand1	Zfand1	30.202	0.606	0.0034029	down
P46656	Adrenodoxin, mitochondrial OS=Mus musculus OX=10090 GN=Fdx1	Fdx1	20.123	0.72	0.00020439	down
Q80TA9	Ectopic P granules protein 5 homolog OS=Mus musculus OX=10090 GN=Epg5	Epg5	290.8	1.799	0.0060819	up
P37889	Fibulin-2 OS=Mus musculus OX=10090 GN=Fbln2	Fbln2	131.83	1.736	0.034225	up
Q8BIJ7	RUN and FYVE domain-containing protein 1 OS=Mus musculus OX=10090 GN=Rufy1	Rufy1	80.376	1.281	0.0023626	up
Q91WG0	Acylcarnitine hydrolase OS=Mus musculus OX=10090 GN=Ces2c	Ces2c	62.469	1.263	0.032198	up
Q9JJI8	60S ribosomal protein L38 OS=Mus musculus OX=10090 GN=Rpl38	Rpl38	8.2038	1.469	0.0050355	up
P46061	Ran GTPase-activating protein 1 OS=Mus musculus OX=10090 GN=Rangap1	Rangap1	63.53	3.212	0.000818	up
Q62203	Splicing factor 3A subunit 2 OS=Mus musculus OX=10090 GN=Sf3a2	Sf3a2	49.911	1.299	0.0107813	up
Q07231	Zinc finger and SCAN domain-containing protein 21 OS=Mus musculus OX=10090 GN=Zscan21	Zscan21	63.012	1.379	0.0039225	up
Q8CI43	Myosin light chain 6B OS=Mus musculus OX=10090 GN=Myl6b	Myl6b	22.749	0.618	0.00119823	down
Q14C51	Pentatricopeptide repeat domain-containing protein 3, mitochondrial OS=Mus musculus OX=10090 GN=Ptcd3	Ptcd3	77.795	1.805	0.027861	up
Q8CH18	Cell division cycle and apoptosis regulator protein 1 OS=Mus musculus OX=10090 GN=Ccar1	Ccar1	132.06	1.476	0.049397	up
Q03157	Amyloid-like protein 1 OS=Mus musculus OX=10090 GN=Aplp1	Aplp1	72.75	0.617	0.022264	down
Q62165	Dystroglycan OS=Mus musculus OX=10090 GN=Dag1	Dag1	96.904	0.731	0.0171238	down
Q923A2	Protein Spindly OS=Mus musculus OX=10090 GN=Spdl1	Spdl1	70.236	0.293	0.000177371	down
Q64311	Protein N-terminal asparagine amidohydrolase OS=Mus musculus OX=10090 GN=Ntan1	Ntan1	34.595	0.645	0.035876	down
P97314	Cysteine and glycine-rich protein 2 OS=Mus musculus OX=10090 GN=Csrp2	Csrp2	20.926	0.826	0.0191405	down
Q80UU1	Ankyrin repeat and zinc finger domain-containing protein 1 OS=Mus musculus OX=10090 GN=Ankzf1	Ankzf1	82.975	0.633	0.022876	down
P55292	Desmocollin-2 OS=Mus musculus OX=10090 GN=Dsc2	Dsc2	99.96	0.544	0.00174003	down
Q61703	Inter-alpha-trypsin inhibitor heavy chain H2 OS=Mus musculus OX=10090 GN=Itih2	Itih2	105.93	0.816	0.006002	down
Q4QQM4	Tumor protein p53-inducible protein 11 OS=Mus musculus OX=10090 GN=Trp53i11	Trp53i11	20.91	0.67	0.043682	down
Q9D0T1	NHP2-like protein 1 OS=Mus musculus OX=10090 GN=Snu13	Snu13	14.173	1.208	0.032875	up
Q9DCD6	Gamma-aminobutyric acid receptor-associated protein OS=Mus musculus OX=10090 GN=Gabarap	Gabarap	13.918	1.338	0.007917	up
P04939	Major urinary protein 3 OS=Mus musculus OX=10090 GN=Mup3	Mup3	21.464	0.719	0.023237	down
P49813	Tropomodulin-1 OS=Mus musculus OX=10090 GN=Tmod1	Tmod1	40.466	0.763	0.0243	down
Q8CIM7	Cytochrome P450 2D26 OS=Mus musculus OX=10090 GN=Cyp2d26	Cyp2d26	56.975	0.637	0.049637	down
Q8CGB3	Uveal autoantigen with coiled-coil domains and ankyrin repeats OS=Mus musculus OX=10090 GN=Uaca	Uaca	160.81	0.833	0.0029185	down
Q99JP6	Homer protein homolog 3 OS=Mus musculus OX=10090 GN=Homer3	Homer3	39.694	0.654	0.040499	down
P54276	DNA mismatch repair protein Msh6 OS=Mus musculus OX=10090 GN=Msh6	Msh6	151.08	1.294	0.049976	up
Q9D6H2	Intraflagellar transport protein 25 homolog OS=Mus musculus OX=10090 GN=Hspb11	Hspb11	16.28	0.824	0.0066391	down
Q8R2Y3	Dolichol kinase OS=Mus musculus OX=10090 GN=Dolk	Dolk	59.145	1.203	0.037619	up
Q64337	Sequestosome-1 OS=Mus musculus OX=10090 GN=Sqstm1	Sqstm1	48.162	1.334	0.023399	up
Q8C079	Striatin-interacting protein 1 OS=Mus musculus OX=10090 GN=Strip1	Strip1	95.584	0.821	3.8117e-05	down
P05622	Platelet-derived growth factor receptor beta OS=Mus musculus OX=10090 GN=Pdgfrb	Pdgfrb	122.8	0.793	0.0107831	down
Q61584	Fragile X mental retardation syndrome-related protein 1 OS=Mus musculus OX=10090 GN=Fxr1	Fxr1	76.221	0.833	0.042357	down
Q8BZB2	Phosphopantothenoylcysteine decarboxylase OS=Mus musculus OX=10090 GN=Ppcdc	Ppcdc	22.344	0.824	6.3069e-05	down
Q8CE50	Sorting nexin-30 OS=Mus musculus OX=10090 GN=Snx30	Snx30	49.52	1.271	0.045102	up
Q9WV68	Peroxisomal 2,4-dienoyl-CoA reductase OS=Mus musculus OX=10090 GN=Decr2	Decr2	31.3	0.788	0.0187226	down
Q9CQL5	39S ribosomal protein L18, mitochondrial OS=Mus musculus OX=10090 GN=Mrpl18	Mrpl18	20.677	0.784	0.044318	down
P97363	Serine palmitoyltransferase 2 OS=Mus musculus OX=10090 GN=Sptlc2	Sptlc2	62.981	1.403	0.0140047	up
O88351	Inhibitor of nuclear factor kappa-B kinase subunit beta OS=Mus musculus OX=10090 GN=Ikbkb	Ikbkb	86.689	1.249	0.0102418	up
*P < 0.05, IR compared with control, student’s t test of log2 transformed signals.

## Sheet: Supp. Table2
Supplementary Table 2. Defferentially expressed proteins (DEPs) in Liver
Protein information				IR/CON
Protein accession	Protein description	Gene name	MW [kDa]	Ratio	P-value*	Regulation
Q9WVK8	Cholesterol 24-hydroxylase OS=Mus musculus OX=10090 GN=Cyp46a1	Cyp46a1	56.813	0.747	0.00067504	down
Q60598	Src substrate cortactin OS=Mus musculus OX=10090 GN=Cttn	Cttn	61.249	1.243	0.0142012	up
Q9CY58	Plasminogen activator inhibitor 1 RNA-binding protein OS=Mus musculus OX=10090 GN=Serbp1	Serbp1	44.714	1.295	7.9863e-05	up
Q8VDD5	Myosin-9 OS=Mus musculus OX=10090 GN=Myh9	Myh9	226.37	1.212	3.9556e-06	up
Q61792	LIM and SH3 domain protein 1 OS=Mus musculus OX=10090 GN=Lasp1	Lasp1	29.994	1.38	8.1422e-05	up
Q8BHI7	Elongation of very long chain fatty acids protein 5 OS=Mus musculus OX=10090 GN=Elovl5	Elovl5	35.332	0.831	0.00076202	down
Q9QYF1	Retinol dehydrogenase 11 OS=Mus musculus OX=10090 GN=Rdh11	Rdh11	35.147	0.703	2.4838e-05	down
P56657	Cytochrome P450 2C40 OS=Mus musculus OX=10090 GN=Cyp2c40	Cyp2c40	55.763	0.779	0.00032314	down
Q9Z1R3	Apolipoprotein M OS=Mus musculus OX=10090 GN=Apom	Apom	21.273	0.827	0.0094816	down
P10404	MLV-related proviral Env polyprotein OS=Mus musculus OX=10090	---	69.612	1.392	0.0044193	up
P01878	Ig alpha chain C region OS=Mus musculus OX=10090	---	36.875	0.767	0.00132492	down
P43352	DNA repair protein RAD52 homolog OS=Mus musculus OX=10090 GN=Rad52	Rad52	46.909	0.565	0.00147569	down
Q9D8B6	Protein FAM210B, mitochondrial OS=Mus musculus OX=10090 GN=Fam210b	Fam210b	20.344	1.698	0.000101098	up
P97352	Protein S100-A13 OS=Mus musculus OX=10090 GN=S100a13	S100a13	11.158	1.483	0.0046375	up
Q9DCF9	Translocon-associated protein subunit gamma OS=Mus musculus OX=10090 GN=Ssr3	Ssr3	21.064	1.404	0.00023505	up
P32848	Parvalbumin alpha OS=Mus musculus OX=10090 GN=Pvalb	Pvalb	11.93	1.439	0.00047544	up
P31725	Protein S100-A9 OS=Mus musculus OX=10090 GN=S100a9	S100a9	13.049	1.422	8.2789e-05	up
P03911	NADH-ubiquinone oxidoreductase chain 4 OS=Mus musculus OX=10090 GN=Mtnd4	Mtnd4	51.881	1.391	0.000143368	up
P61804	Dolichyl-diphosphooligosaccharide--protein glycosyltransferase subunit DAD1 OS=Mus musculus OX=10090 GN=Dad1	Dad1	12.497	1.411	3.8457e-05	up
P34928	Apolipoprotein C-I OS=Mus musculus OX=10090 GN=Apoc1	Apoc1	9.6963	1.915	9.9374e-05	up
Q3UX10	Tubulin alpha chain-like 3 OS=Mus musculus OX=10090 GN=Tubal3	Tubal3	49.988	1.263	0.0053185	up
Q9DCI9	39S ribosomal protein L32, mitochondrial OS=Mus musculus OX=10090 GN=Mrpl32	Mrpl32	21.733	0.671	8.3656e-05	down
P01868	Ig gamma-1 chain C region secreted form OS=Mus musculus OX=10090 GN=Ighg1	Ighg1	35.704	0.8	0.00054328	down
Q8BMF4	Dihydrolipoyllysine-residue acetyltransferase component of pyruvate dehydrogenase complex, mitochondrial OS=Mus musculus OX=10090 GN=Dlat	Dlat	67.941	0.774	0.00171904	down
Q99JR1	Sideroflexin-1 OS=Mus musculus OX=10090 GN=Sfxn1	Sfxn1	35.649	0.782	0.0056559	down
P13516	Acyl-CoA desaturase 1 OS=Mus musculus OX=10090 GN=Scd1	Scd1	41.046	0.383	0.000100932	down
P09528	Ferritin heavy chain OS=Mus musculus OX=10090 GN=Fth1	Fth1	21.066	0.818	2.4202e-05	down
P06745	Glucose-6-phosphate isomerase OS=Mus musculus OX=10090 GN=Gpi	Gpi	62.766	0.824	0.0119006	down
Q9QUJ7	Long-chain-fatty-acid--CoA ligase 4 OS=Mus musculus OX=10090 GN=Acsl4	Acsl4	79.076	0.626	0.00187945	down
Q571F8	Glutaminase liver isoform, mitochondrial OS=Mus musculus OX=10090 GN=Gls2	Gls2	66.365	0.623	1.9353e-06	down
Q8JZU2	Tricarboxylate transport protein, mitochondrial OS=Mus musculus OX=10090 GN=Slc25a1	Slc25a1	33.931	0.762	3.7547e-05	down
Q9Z2V4	Phosphoenolpyruvate carboxykinase, cytosolic [GTP] OS=Mus musculus OX=10090 GN=Pck1	Pck1	69.354	0.642	9.9935e-08	down
P15208	Insulin receptor OS=Mus musculus OX=10090 GN=Insr	Insr	155.61	0.817	0.0016045	down
Q8VHG0	Dimethylaniline monooxygenase [N-oxide-forming] 4 OS=Mus musculus OX=10090 GN=Fmo4	Fmo4	63.791	0.708	0.000181841	down
Q61830	Macrophage mannose receptor 1 OS=Mus musculus OX=10090 GN=Mrc1	Mrc1	164.98	0.816	0.00033975	down
Q8R429	Sarcoplasmic/endoplasmic reticulum calcium ATPase 1 OS=Mus musculus OX=10090 GN=Atp2a1	Atp2a1	109.42	0.368	0.00120396	down
Q9QXG4	Acetyl-coenzyme A synthetase, cytoplasmic OS=Mus musculus OX=10090 GN=Acss2	Acss2	78.861	0.49	1.67915e-05	down
E9Q4Z2	Acetyl-CoA carboxylase 2 OS=Mus musculus OX=10090 GN=Acacb	Acacb	275.75	0.469	2.5022e-06	down
P56393	Cytochrome c oxidase subunit 7B, mitochondrial OS=Mus musculus OX=10090 GN=Cox7b	Cox7b	9.0113	0.77	0.0004957	down
Q9EQG9	Collagen type IV alpha-3-binding protein OS=Mus musculus OX=10090 GN=Col4a3bp	Col4a3bp	71.11	0.817	0.0064399	down
O88986	2-amino-3-ketobutyrate coenzyme A ligase, mitochondrial OS=Mus musculus OX=10090 GN=Gcat	Gcat	44.93	0.679	0.00022167	down
Q283N4	2-oxo-4-hydroxy-4-carboxy-5-ureidoimidazoline decarboxylase OS=Mus musculus OX=10090 GN=Urad	Urad	20.016	0.738	4.3835e-05	down
Q91YI0	Argininosuccinate lyase OS=Mus musculus OX=10090 GN=Asl	Asl	51.739	0.773	3.7939e-05	down
P14246	Solute carrier family 2, facilitated glucose transporter member 2 OS=Mus musculus OX=10090 GN=Slc2a2	Slc2a2	57.106	0.791	0.00122438	down
Q920E5	Farnesyl pyrophosphate synthase OS=Mus musculus OX=10090 GN=Fdps	Fdps	40.581	0.827	5.5675e-05	down
P05201	Aspartate aminotransferase, cytoplasmic OS=Mus musculus OX=10090 GN=Got1	Got1	46.247	0.384	8.9893e-07	down
Q791V5	Mitochondrial carrier homolog 2 OS=Mus musculus OX=10090 GN=Mtch2	Mtch2	33.499	0.748	5.5641e-05	down
Q9CQ91	NADH dehydrogenase [ubiquinone] 1 alpha subcomplex subunit 3 OS=Mus musculus OX=10090 GN=Ndufa3	Ndufa3	9.3308	0.761	0.000177269	down
A0JNU3	60 kDa lysophospholipase OS=Mus musculus OX=10090 GN=Aspg	Aspg	60.594	0.747	0.000119961	down
Q05816	Fatty acid-binding protein, epidermal OS=Mus musculus OX=10090 GN=Fabp5	Fabp5	15.137	0.395	0.00066067	down
Q5SWU9	Acetyl-CoA carboxylase 1 OS=Mus musculus OX=10090 GN=Acaca	Acaca	265.25	0.507	1.3399e-06	down
P19096	Fatty acid synthase OS=Mus musculus OX=10090 GN=Fasn	Fasn	272.43	0.446	2.9161e-08	down
P11609	Antigen-presenting glycoprotein CD1d1 OS=Mus musculus OX=10090 GN=Cd1d1	Cd1d1	38.554	0.773	0.000124221	down
P97328	Ketohexokinase OS=Mus musculus OX=10090 GN=Khk	Khk	32.75	0.825	0.00031568	down
P29391	Ferritin light chain 1 OS=Mus musculus OX=10090 GN=Ftl1	Ftl1	20.802	0.794	0.00137827	down
Q60932	Voltage-dependent anion-selective channel protein 1 OS=Mus musculus OX=10090 GN=Vdac1	Vdac1	32.351	0.779	1.7544e-05	down
Q8C196	Carbamoyl-phosphate synthase [ammonia], mitochondrial OS=Mus musculus OX=10090 GN=Cps1	Cps1	164.62	0.623	3.3233e-07	down
O08705	Sodium/bile acid cotransporter OS=Mus musculus OX=10090 GN=Slc10a1	Slc10a1	39.413	0.672	0.000136356	down
Q62264	Thyroid hormone-inducible hepatic protein OS=Mus musculus OX=10090 GN=Thrsp	Thrsp	17.093	0.748	0.004099	down
Q03249	Galactose-1-phosphate uridylyltransferase OS=Mus musculus OX=10090 GN=Galt	Galt	43.232	0.817	0.046358	down
Q8BKZ9	Pyruvate dehydrogenase protein X component, mitochondrial OS=Mus musculus OX=10090 GN=Pdhx	Pdhx	53.998	0.769	0.0025791	down
P34884	Macrophage migration inhibitory factor OS=Mus musculus OX=10090 GN=Mif	Mif	12.504	0.832	0.0020208	down
Q3B7Z2	Oxysterol-binding protein 1 OS=Mus musculus OX=10090 GN=Osbp	Osbp	88.796	0.799	0.000155883	down
Q60648	Ganglioside GM2 activator OS=Mus musculus OX=10090 GN=Gm2a	Gm2a	20.824	0.658	4.0072e-05	down
Q91WU5	Arsenite methyltransferase OS=Mus musculus OX=10090 GN=As3mt	As3mt	41.793	0.719	0.002044	down
P09803	Cadherin-1 OS=Mus musculus OX=10090 GN=Cdh1	Cdh1	98.255	0.634	0.00193713	down
O08600	Endonuclease G, mitochondrial OS=Mus musculus OX=10090 GN=Endog	Endog	32.19	0.729	0.0088428	down
Q01279	Epidermal growth factor receptor OS=Mus musculus OX=10090 GN=Egfr	Egfr	134.85	0.798	0.021405	down
P40142	Transketolase OS=Mus musculus OX=10090 GN=Tkt	Tkt	67.63	0.794	1.7915e-06	down
Q91V92	ATP-citrate synthase OS=Mus musculus OX=10090 GN=Acly	Acly	119.73	0.381	1.9964e-06	down
Q8BFP9	[Pyruvate dehydrogenase (acetyl-transferring)] kinase isozyme 1, mitochondrial OS=Mus musculus OX=10090 GN=Pdk1	Pdk1	48.994	0.645	0.0024781	down
P06801	NADP-dependent malic enzyme OS=Mus musculus OX=10090 GN=Me1	Me1	63.953	0.49	8.0595e-05	down
Q921V5	Alpha-1,6-mannosyl-glycoprotein 2-beta-N-acetylglucosaminyltransferase OS=Mus musculus OX=10090 GN=Mgat2	Mgat2	51.029	0.833	0.02572	down
O70493	Sorting nexin-12 OS=Mus musculus OX=10090 GN=Snx12	Snx12	19.116	0.813	0.00146262	down
Q61176	Arginase-1 OS=Mus musculus OX=10090 GN=Arg1	Arg1	34.807	0.758	2.378e-06	down
Q60590	Alpha-1-acid glycoprotein 1 OS=Mus musculus OX=10090 GN=Orm1	Orm1	23.895	0.799	0.0030167	down
Q9DCD0	6-phosphogluconate dehydrogenase, decarboxylating OS=Mus musculus OX=10090 GN=Pgd	Pgd	53.247	0.76	1.5047e-07	down
Q9JK42	[Pyruvate dehydrogenase (acetyl-transferring)] kinase isozyme 2, mitochondrial OS=Mus musculus OX=10090 GN=Pdk2	Pdk2	46.04	0.733	0.0049847	down
P70677	Caspase-3 OS=Mus musculus OX=10090 GN=Casp3	Casp3	31.474	0.746	0.0138441	down
P14094	Sodium/potassium-transporting ATPase subunit beta-1 OS=Mus musculus OX=10090 GN=Atp1b1	Atp1b1	35.194	0.826	0.00047939	down
Q00612	Glucose-6-phosphate 1-dehydrogenase X OS=Mus musculus OX=10090 GN=G6pdx	G6pdx	59.262	0.603	1.70511e-05	down
Q9WUR9	Adenylate kinase 4, mitochondrial OS=Mus musculus OX=10090 GN=Ak4	Ak4	25.061	0.811	0.000136875	down
Q00724	Retinol-binding protein 4 OS=Mus musculus OX=10090 GN=Rbp4	Rbp4	23.206	0.804	1.84864e-05	down
Q91W64	Cytochrome P450 2C70 OS=Mus musculus OX=10090 GN=Cyp2c70	Cyp2c70	56.019	0.823	0.00017644	down
Q9DCN2	NADH-cytochrome b5 reductase 3 OS=Mus musculus OX=10090 GN=Cyb5r3	Cyb5r3	34.127	0.743	9.9025e-07	down
Q8VCH0	3-ketoacyl-CoA thiolase B, peroxisomal OS=Mus musculus OX=10090 GN=Acaa1b	Acaa1b	43.995	1.387	1.66445e-05	up
P56395	Cytochrome b5 OS=Mus musculus OX=10090 GN=Cyb5a	Cyb5a	15.241	1.264	1.89727e-05	up
Q9R092	17-beta-hydroxysteroid dehydrogenase type 6 OS=Mus musculus OX=10090 GN=Hsd17b6	Hsd17b6	36.102	1.456	0.000138769	up
O54754	Aldehyde oxidase 1 OS=Mus musculus OX=10090 GN=Aox1	Aox1	146.68	1.323	6.2807e-05	up
P47740	Fatty aldehyde dehydrogenase OS=Mus musculus OX=10090 GN=Aldh3a2	Aldh3a2	53.97	2.179	8.3137e-08	up
O35728	Cytochrome P450 4A14 OS=Mus musculus OX=10090 GN=Cyp4a14	Cyp4a14	58.719	2.79	0.00022065	up
Q921H8	3-ketoacyl-CoA thiolase A, peroxisomal OS=Mus musculus OX=10090 GN=Acaa1a	Acaa1a	43.953	1.474	1.58676e-05	up
Q923D2	Flavin reductase (NADPH) OS=Mus musculus OX=10090 GN=Blvrb	Blvrb	22.197	1.241	0.000158851	up
Q8QZT1	Acetyl-CoA acetyltransferase, mitochondrial OS=Mus musculus OX=10090 GN=Acat1	Acat1	44.816	1.272	1.5059e-05	up
P21440	Phosphatidylcholine translocator ABCB4 OS=Mus musculus OX=10090 GN=Abcb4	Abcb4	140.38	1.342	6.2813e-05	up
O55071	Cytochrome P450 2B19 OS=Mus musculus OX=10090 GN=Cyp2b19	Cyp2b19	55.996	1.449	0.00132118	up
Q9D379	Epoxide hydrolase 1 OS=Mus musculus OX=10090 GN=Ephx1	Ephx1	52.576	1.58	3.4376e-06	up
P16045	Galectin-1 OS=Mus musculus OX=10090 GN=Lgals1	Lgals1	14.866	1.853	0.0005801	up
Q9DCM2	Glutathione S-transferase kappa 1 OS=Mus musculus OX=10090 GN=Gstk1	Gstk1	25.704	1.309	6.103e-05	up
O55137	Acyl-coenzyme A thioesterase 1 OS=Mus musculus OX=10090 GN=Acot1	Acot1	46.135	1.283	0.0040609	up
P58710	L-gulonolactone oxidase OS=Mus musculus OX=10090 GN=Gulo	Gulo	50.478	1.444	3.7196e-05	up
Q9JJI8	60S ribosomal protein L38 OS=Mus musculus OX=10090 GN=Rpl38	Rpl38	8.2038	1.238	0.00075575	up
Q9WUZ9	Ectonucleoside triphosphate diphosphohydrolase 5 OS=Mus musculus OX=10090 GN=Entpd5	Entpd5	47.101	1.45	3.5484e-05	up
P51660	Peroxisomal multifunctional enzyme type 2 OS=Mus musculus OX=10090 GN=Hsd17b4	Hsd17b4	79.481	1.39	2.3086e-07	up
O08966	Solute carrier family 22 member 1 OS=Mus musculus OX=10090 GN=Slc22a1	Slc22a1	61.52	1.237	0.0046185	up
Q9WUR2	Enoyl-CoA delta isomerase 2, mitochondrial OS=Mus musculus OX=10090 GN=Eci2	Eci2	43.267	1.275	7.6834e-05	up
P45952	Medium-chain specific acyl-CoA dehydrogenase, mitochondrial OS=Mus musculus OX=10090 GN=Acadm	Acadm	46.481	1.248	1.85609e-05	up
P24549	Retinal dehydrogenase 1 OS=Mus musculus OX=10090 GN=Aldh1a1	Aldh1a1	54.467	1.357	1.94038e-05	up
Q6URW6	Myosin-14 OS=Mus musculus OX=10090 GN=Myh14	Myh14	228.58	1.58	0.00039862	up
P06728	Apolipoprotein A-IV OS=Mus musculus OX=10090 GN=Apoa4	Apoa4	45.029	1.402	4.1111e-06	up
Q9DBE0	Cysteine sulfinic acid decarboxylase OS=Mus musculus OX=10090 GN=Csad	Csad	55.144	1.522	0.00022253	up
Q8BGB8	Ubiquinone biosynthesis protein COQ4 homolog, mitochondrial OS=Mus musculus OX=10090 GN=Coq4	Coq4	30.084	1.232	0.00094092	up
Q9QYY9	Alcohol dehydrogenase 4 OS=Mus musculus OX=10090 GN=Adh4	Adh4	40.21	1.377	6.5461e-07	up
Q64669	NAD(P)H dehydrogenase [quinone] 1 OS=Mus musculus OX=10090 GN=Nqo1	Nqo1	30.959	1.262	0.000103305	up
P41216	Long-chain-fatty-acid--CoA ligase 1 OS=Mus musculus OX=10090 GN=Acsl1	Acsl1	77.951	1.281	1.50275e-05	up
Q8K0C4	Lanosterol 14-alpha demethylase OS=Mus musculus OX=10090 GN=Cyp51a1	Cyp51a1	56.775	1.334	0.00034332	up
P62806	Histone H4 OS=Mus musculus OX=10090 GN=Hist1h4a	Hist1h4a	11.367	2.187	2.8446e-07	up
Q9Z211	Peroxisomal membrane protein 11A OS=Mus musculus OX=10090 GN=Pex11a	Pex11a	28.153	1.842	0.00024311	up
P10518	Delta-aminolevulinic acid dehydratase OS=Mus musculus OX=10090 GN=Alad	Alad	36.023	1.26	0.00050349	up
P56656	Cytochrome P450 2C39 OS=Mus musculus OX=10090 GN=Cyp2c39	Cyp2c39	55.826	1.533	0.000116411	up
Q61391	Neprilysin OS=Mus musculus OX=10090 GN=Mme	Mme	85.701	1.278	0.0088844	up
Q9R008	Mevalonate kinase OS=Mus musculus OX=10090 GN=Mvk	Mvk	41.877	1.204	0.0028361	up
P25688	Uricase OS=Mus musculus OX=10090 GN=Uox	Uox	35.039	1.87	2.905e-06	up
Q3UQ28	Peroxidasin homolog OS=Mus musculus OX=10090 GN=Pxdn	Pxdn	165.1	1.286	0.0083636	up
P50285	Dimethylaniline monooxygenase [N-oxide-forming] 1 OS=Mus musculus OX=10090 GN=Fmo1	Fmo1	59.914	1.279	1.97314e-05	up
Q9Z0K8	Pantetheinase OS=Mus musculus OX=10090 GN=Vnn1	Vnn1	57.091	1.748	0.00082075	up
Q05421	Cytochrome P450 2E1 OS=Mus musculus OX=10090 GN=Cyp2e1	Cyp2e1	56.804	1.31	1.88719e-05	up
Q9R111	Guanine deaminase OS=Mus musculus OX=10090 GN=Gda	Gda	51.012	1.241	0.00086114	up
Q9ERG0	LIM domain and actin-binding protein 1 OS=Mus musculus OX=10090 GN=Lima1	Lima1	84.059	1.396	5.7062e-07	up
Q7TMS5	ATP-binding cassette sub-family G member 2 OS=Mus musculus OX=10090 GN=Abcg2	Abcg2	72.977	1.336	0.0023848	up
Q5BL07	Peroxisome biogenesis factor 1 OS=Mus musculus OX=10090 GN=Pex1	Pex1	141.43	1.213	3.6211e-05	up
Q8BWN8	Acyl-coenzyme A thioesterase 4 OS=Mus musculus OX=10090 GN=Acot4	Acot4	46.48	1.301	0.000402	up
Q9Z1P6	NADH dehydrogenase [ubiquinone] 1 alpha subcomplex subunit 7 OS=Mus musculus OX=10090 GN=Ndufa7	Ndufa7	12.575	0.817	0.0175839	down
Q8BWU8	Ethanolamine-phosphate phospho-lyase OS=Mus musculus OX=10090 GN=Etnppl	Etnppl	55.496	0.62	6.1473e-05	down
P53657	Pyruvate kinase PKLR OS=Mus musculus OX=10090 GN=Pklr	Pklr	62.308	0.709	9.9223e-07	down
Q9WTP7	GTP:AMP phosphotransferase AK3, mitochondrial OS=Mus musculus OX=10090 GN=Ak3	Ak3	25.426	0.802	5.935e-05	down
O35604	NPC intracellular cholesterol transporter 1 OS=Mus musculus OX=10090 GN=Npc1	Npc1	142.88	0.799	0.029716	down
Q5SX39	Myosin-4 OS=Mus musculus OX=10090 GN=Myh4	Myh4	222.86	0.239	0.031681	down
Q64459	Cytochrome P450 3A11 OS=Mus musculus OX=10090 GN=Cyp3a11	Cyp3a11	57.854	1.42	2.1488e-06	up
Q91V76	Ester hydrolase C11orf54 homolog OS=Mus musculus OX=10090	---	34.995	1.372	0.000100424	up
Q8K382	DENN domain-containing protein 1A OS=Mus musculus OX=10090 GN=Dennd1a	Dennd1a	111.54	1.629	0.033379	up
G3X982	Aldehyde oxidase 3 OS=Mus musculus OX=10090 GN=Aox3	Aox3	146.9	1.367	2.3731e-06	up
Q91X77	Cytochrome P450 2C50 OS=Mus musculus OX=10090 GN=Cyp2c50	Cyp2c50	55.764	1.545	4.241e-05	up
Q9DBM2	Peroxisomal bifunctional enzyme OS=Mus musculus OX=10090 GN=Ehhadh	Ehhadh	78.301	1.263	2.1931e-05	up
Q5FW57	Glycine N-acyltransferase-like protein OS=Mus musculus OX=10090 GN=Gm4952	Gm4952	34.168	1.535	3.9533e-06	up
Q9D154	Leukocyte elastase inhibitor A OS=Mus musculus OX=10090 GN=Serpinb1a	Serpinb1a	42.574	2.464	3.9717e-06	up
Q8BIW1	Exopolyphosphatase PRUNE1 OS=Mus musculus OX=10090 GN=Prune1	Prune1	50.239	1.236	0.0106431	up
Q6ZWV7	60S ribosomal protein L35 OS=Mus musculus OX=10090 GN=Rpl35	Rpl35	14.552	1.236	2.0393e-05	up
P43883	Perilipin-2 OS=Mus musculus OX=10090 GN=Plin2	Plin2	46.646	1.399	0.00016473	up
Q99LB2	Dehydrogenase/reductase SDR family member 4 OS=Mus musculus OX=10090 GN=Dhrs4	Dhrs4	29.884	1.32	0.000136832	up
O70475	UDP-glucose 6-dehydrogenase OS=Mus musculus OX=10090 GN=Ugdh	Ugdh	54.831	1.209	3.8804e-05	up
Q9WV68	Peroxisomal 2,4-dienoyl-CoA reductase OS=Mus musculus OX=10090 GN=Decr2	Decr2	31.3	1.393	3.5861e-05	up
Q3THW5	Histone H2A.V OS=Mus musculus OX=10090 GN=H2afv	H2afv	13.509	1.785	1.78164e-05	up
Q3TGF2	Protein FAM107B OS=Mus musculus OX=10090 GN=Fam107b	Fam107b	15.572	1.351	0.006215	up
P40630	Transcription factor A, mitochondrial OS=Mus musculus OX=10090 GN=Tfam	Tfam	27.987	1.291	5.701e-05	up
Q8JZK9	Hydroxymethylglutaryl-CoA synthase, cytoplasmic OS=Mus musculus OX=10090 GN=Hmgcs1	Hmgcs1	57.568	1.557	1.63932e-05	up
Q9QYR7	Acyl-coenzyme A thioesterase 3 OS=Mus musculus OX=10090 GN=Acot3	Acot3	47.489	1.333	0.0039636	up
P34914	Bifunctional epoxide hydrolase 2 OS=Mus musculus OX=10090 GN=Ephx2	Ephx2	62.515	1.265	2.9625e-06	up
O55022	Membrane-associated progesterone receptor component 1 OS=Mus musculus OX=10090 GN=Pgrmc1	Pgrmc1	21.694	1.206	0.00020353	up
Q08857	Platelet glycoprotein 4 OS=Mus musculus OX=10090 GN=Cd36	Cd36	52.697	1.447	0.00066433	up
Q8R1G2	Carboxymethylenebutenolidase homolog OS=Mus musculus OX=10090 GN=Cmbl	Cmbl	27.902	1.236	3.1933e-06	up
Q9DBN5	Lon protease homolog 2, peroxisomal OS=Mus musculus OX=10090 GN=Lonp2	Lonp2	94.525	1.224	0.00069526	up
P12790	Cytochrome P450 2B9 OS=Mus musculus OX=10090 GN=Cyp2b9	Cyp2b9	55.74	2.413	0.0028005	up
Q9QZQ8	Core histone macro-H2A.1 OS=Mus musculus OX=10090 GN=H2afy	H2afy	39.735	1.428	2.2266e-05	up
P52430	Serum paraoxonase/arylesterase 1 OS=Mus musculus OX=10090 GN=Pon1	Pon1	39.565	1.504	1.562e-06	up
P15105	Glutamine synthetase OS=Mus musculus OX=10090 GN=Glul	Glul	42.119	1.285	1.57704e-05	up
Q6XVG2	Cytochrome P450 2C54 OS=Mus musculus OX=10090 GN=Cyp2c54	Cyp2c54	55.857	1.45	1.0201e-06	up
P49817	Caveolin-1 OS=Mus musculus OX=10090 GN=Cav1	Cav1	20.538	0.796	0.0142426	down
P97499	Telomerase protein component 1 OS=Mus musculus OX=10090 GN=Tep1	Tep1	291.46	1.226	0.00065943	up
P48410	ATP-binding cassette sub-family D member 1 OS=Mus musculus OX=10090 GN=Abcd1	Abcd1	81.858	1.326	0.005703	up
P53798	Squalene synthase OS=Mus musculus OX=10090 GN=Fdft1	Fdft1	48.154	1.362	0.048181	up
Q8R0F3	Sulfatase-modifying factor 1 OS=Mus musculus OX=10090 GN=Sumf1	Sumf1	40.659	1.3	0.0087645	up
Q9JI39	ATP-binding cassette sub-family B member 10, mitochondrial OS=Mus musculus OX=10090 GN=Abcb10	Abcb10	77.187	0.811	0.00104151	down
Q7TQD2	Tubulin polymerization-promoting protein OS=Mus musculus OX=10090 GN=Tppp	Tppp	23.574	1.302	0.00099945	up
Q9DCS9	NADH dehydrogenase [ubiquinone] 1 beta subcomplex subunit 10 OS=Mus musculus OX=10090 GN=Ndufb10	Ndufb10	21.024	0.833	0.0073224	down
Q9JJJ3	Aquaporin-9 OS=Mus musculus OX=10090 GN=Aqp9	Aqp9	31.764	1.293	0.00163979	up
P14602	Heat shock protein beta-1 OS=Mus musculus OX=10090 GN=Hspb1	Hspb1	23.014	1.253	0.022757	up
Q8VBT2	L-serine dehydratase/L-threonine deaminase OS=Mus musculus OX=10090 GN=Sds	Sds	34.593	0.757	0.00033555	down
O88384	Vesicle transport through interaction with t-SNAREs homolog 1B OS=Mus musculus OX=10090 GN=Vti1b	Vti1b	26.713	1.352	0.0002775	up
Q8BH51	Cytochrome c oxidase assembly protein COX14 OS=Mus musculus OX=10090 GN=Cox14	Cox14	6.3804	1.24	0.0031621	up
Q99K67	Alpha-aminoadipic semialdehyde synthase, mitochondrial OS=Mus musculus OX=10090 GN=Aass	Aass	102.97	0.811	1.99298e-05	down
Q9JM76	Actin-related protein 2/3 complex subunit 3 OS=Mus musculus OX=10090 GN=Arpc3	Arpc3	20.524	0.791	0.0020646	down
P01027	Complement C3 OS=Mus musculus OX=10090 GN=C3	C3	186.48	1.209	2.196e-05	up
Q8R1S4	Metastasis suppressor protein 1 OS=Mus musculus OX=10090 GN=Mtss1	Mtss1	82.407	0.79	0.045758	down
P20060	Beta-hexosaminidase subunit beta OS=Mus musculus OX=10090 GN=Hexb	Hexb	61.115	1.239	0.00031873	up
Q9D5V6	Synapse-associated protein 1 OS=Mus musculus OX=10090 GN=Syap1	Syap1	41.349	1.213	0.000177956	up
Q61749	Translation initiation factor eIF-2B subunit delta OS=Mus musculus OX=10090 GN=Eif2b4	Eif2b4	57.624	1.354	0.0174582	up
Q9Z0R9	Fatty acid desaturase 2 OS=Mus musculus OX=10090 GN=Fads2	Fads2	52.387	0.815	0.00154001	down
Q61425	Hydroxyacyl-coenzyme A dehydrogenase, mitochondrial OS=Mus musculus OX=10090 GN=Hadh	Hadh	34.463	1.201	3.8735e-05	up
Q3UP75	UDP-glucuronosyltransferase 3A1 OS=Mus musculus OX=10090 GN=Ugt3a1	Ugt3a1	59.698	1.311	0.00023833	up
P97449	Aminopeptidase N OS=Mus musculus OX=10090 GN=Anpep	Anpep	109.65	1.233	5.8115e-05	up
Q99LC3	NADH dehydrogenase [ubiquinone] 1 alpha subcomplex subunit 10, mitochondrial OS=Mus musculus OX=10090 GN=Ndufa10	Ndufa10	40.603	0.771	3.2097e-07	down
O70404	Vesicle-associated membrane protein 8 OS=Mus musculus OX=10090 GN=Vamp8	Vamp8	11.451	1.202	0.000160889	up
P11087	Collagen alpha-1(I) chain OS=Mus musculus OX=10090 GN=Col1a1	Col1a1	138.03	0.753	0.0069622	down
Q8BH59	Calcium-binding mitochondrial carrier protein Aralar1 OS=Mus musculus OX=10090 GN=Slc25a12	Slc25a12	74.569	0.782	0.003982	down
Q99P72	Reticulon-4 OS=Mus musculus OX=10090 GN=Rtn4	Rtn4	126.61	1.488	0.0031388	up
Q8VCI5	Peroxisomal biogenesis factor 19 OS=Mus musculus OX=10090 GN=Pex19	Pex19	32.733	1.231	0.00107736	up
P48759	Pentraxin-related protein PTX3 OS=Mus musculus OX=10090 GN=Ptx3	Ptx3	41.811	1.235	0.00021817	up
Q61586	Glycerol-3-phosphate acyltransferase 1, mitochondrial OS=Mus musculus OX=10090 GN=Gpam	Gpam	93.703	0.823	0.0136225	down
P97429	Annexin A4 OS=Mus musculus OX=10090 GN=Anxa4	Anxa4	35.915	1.24	9.4565e-08	up
P39039	Mannose-binding protein A OS=Mus musculus OX=10090 GN=Mbl1	Mbl1	25.396	1.22	0.00148374	up
P16460	Argininosuccinate synthase OS=Mus musculus OX=10090 GN=Ass1	Ass1	46.584	0.767	0.00083615	down
Q6NS82	Reticulophagy regulator 2 OS=Mus musculus OX=10090 GN=Retreg2	Retreg2	57.541	1.223	0.0086188	up
Q9ESD7	Dysferlin OS=Mus musculus OX=10090 GN=Dysf	Dysf	237.91	0.788	0.00164317	down
Q99JF5	Diphosphomevalonate decarboxylase OS=Mus musculus OX=10090 GN=Mvd	Mvd	44.072	0.822	0.0045234	down
Q62348	Translin OS=Mus musculus OX=10090 GN=Tsn	Tsn	26.201	1.318	0.0161583	up
P57759	Endoplasmic reticulum resident protein 29 OS=Mus musculus OX=10090 GN=Erp29	Erp29	28.823	1.23	0.0025204	up
O55222	Integrin-linked protein kinase OS=Mus musculus OX=10090 GN=Ilk	Ilk	51.373	0.823	0.00050135	down
Q66GT5	Phosphatidylglycerophosphatase and protein-tyrosine phosphatase 1 OS=Mus musculus OX=10090 GN=Ptpmt1	Ptpmt1	21.942	0.796	0.004483	down
Q9CQC7	NADH dehydrogenase [ubiquinone] 1 beta subcomplex subunit 4 OS=Mus musculus OX=10090 GN=Ndufb4	Ndufb4	15.081	0.831	0.0044955	down
Q922V4	Pleiotropic regulator 1 OS=Mus musculus OX=10090 GN=Plrg1	Plrg1	56.937	0.833	0.00135844	down
O88958	Glucosamine-6-phosphate isomerase 1 OS=Mus musculus OX=10090 GN=Gnpda1	Gnpda1	32.549	1.258	0.0022801	up
Q62095	ATP-dependent RNA helicase DDX3Y OS=Mus musculus OX=10090 GN=Ddx3y	Ddx3y	73.427	0.833	0.0116972	down
O88696	ATP-dependent Clp protease proteolytic subunit, mitochondrial OS=Mus musculus OX=10090 GN=Clpp	Clpp	29.8	0.827	0.00069757	down
O88829	Lactosylceramide alpha-2,3-sialyltransferase OS=Mus musculus OX=10090 GN=St3gal5	St3gal5	47.359	0.778	0.0112368	down
Q9EQS3	c-Myc-binding protein OS=Mus musculus OX=10090 GN=Mycbp	Mycbp	11.97	1.304	3.9284e-05	up
P21981	Protein-glutamine gamma-glutamyltransferase 2 OS=Mus musculus OX=10090 GN=Tgm2	Tgm2	77.06	1.238	6.9228e-07	up
P31532	Serum amyloid A-4 protein OS=Mus musculus OX=10090 GN=Saa4	Saa4	15.088	1.499	0.00084489	up
P31786	Acyl-CoA-binding protein OS=Mus musculus OX=10090 GN=Dbi	Dbi	10	1.258	3.8931e-05	up
P17665	Cytochrome c oxidase subunit 7C, mitochondrial OS=Mus musculus OX=10090 GN=Cox7c	Cox7c	7.3325	1.466	0.000122704	up
Q8JZR0	Long-chain-fatty-acid--CoA ligase 5 OS=Mus musculus OX=10090 GN=Acsl5	Acsl5	76.205	0.799	1.0854e-06	down
P29758	Ornithine aminotransferase, mitochondrial OS=Mus musculus OX=10090 GN=Oat	Oat	48.354	0.791	3.0208e-06	down
Q5XKN4	Protein jagunal homolog 1 OS=Mus musculus OX=10090 GN=Jagn1	Jagn1	21.102	1.727	0.00115535	up
Q9DC70	NADH dehydrogenase [ubiquinone] iron-sulfur protein 7, mitochondrial OS=Mus musculus OX=10090 GN=Ndufs7	Ndufs7	24.683	0.833	0.00029721	down
Q9WVD5	Mitochondrial ornithine transporter 1 OS=Mus musculus OX=10090 GN=Slc25a15	Slc25a15	32.823	0.805	0.00025936	down
Q8K182	Complement component C8 alpha chain OS=Mus musculus OX=10090 GN=C8a	C8a	66.08	1.295	0.00151624	up
P58771	Tropomyosin alpha-1 chain OS=Mus musculus OX=10090 GN=Tpm1	Tpm1	32.68	1.291	0.00117555	up
Q3UVK0	Endoplasmic reticulum metallopeptidase 1 OS=Mus musculus OX=10090 GN=Ermp1	Ermp1	100.15	1.39	0.00032423	up
Q78T54	Vacuolar ATPase assembly integral membrane protein Vma21 OS=Mus musculus OX=10090 GN=Vma21	Vma21	11.365	1.579	0.027738	up
Q61694	3 beta-hydroxysteroid dehydrogenase type 5 OS=Mus musculus OX=10090 GN=Hsd3b5	Hsd3b5	41.892	0.693	1.70216e-05	down
Q99P30	Peroxisomal coenzyme A diphosphatase NUDT7 OS=Mus musculus OX=10090 GN=Nudt7	Nudt7	26.856	1.256	0.00044128	up
P16015	Carbonic anhydrase 3 OS=Mus musculus OX=10090 GN=Ca3	Ca3	29.366	1.213	1.1235e-06	up
Q3TW96	UDP-N-acetylhexosamine pyrophosphorylase-like protein 1 OS=Mus musculus OX=10090 GN=Uap1l1	Uap1l1	56.613	1.409	1.85114e-05	up
Q99KR7	Peptidyl-prolyl cis-trans isomerase F, mitochondrial OS=Mus musculus OX=10090 GN=Ppif	Ppif	21.737	0.82	0.0074218	down
Q9JI99	Sphingosine-1-phosphate phosphatase 1 OS=Mus musculus OX=10090 GN=Sgpp1	Sgpp1	47.744	1.256	0.028164	up
Q61823	Programmed cell death protein 4 OS=Mus musculus OX=10090 GN=Pdcd4	Pdcd4	51.702	0.814	0.00138493	down
Q9CQV1	Mitochondrial import inner membrane translocase subunit TIM16 OS=Mus musculus OX=10090 GN=Pam16	Pam16	13.784	1.239	0.009421	up
Q8VD00	Sigma intracellular receptor 2 OS=Mus musculus OX=10090 GN=Tmem97	Tmem97	20.811	1.402	0.0053027	up
P22315	Ferrochelatase, mitochondrial OS=Mus musculus OX=10090 GN=Fech	Fech	47.13	0.83	0.00094035	down
Q78RX3	Small integral membrane protein 12 OS=Mus musculus OX=10090 GN=Smim12	Smim12	10.795	1.303	0.00164354	up
P59999	Actin-related protein 2/3 complex subunit 4 OS=Mus musculus OX=10090 GN=Arpc4	Arpc4	19.667	1.208	0.00085777	up
Q9DCT5	Stromal cell-derived factor 2 OS=Mus musculus OX=10090 GN=Sdf2	Sdf2	23.159	1.23	0.00074072	up
O55242	Sigma non-opioid intracellular receptor 1 OS=Mus musculus OX=10090 GN=Sigmar1	Sigmar1	25.25	0.744	0.0074789	down
Q9D8W7	OCIA domain-containing protein 2 OS=Mus musculus OX=10090 GN=Ociad2	Ociad2	16.925	1.219	0.00021552	up
Q01149	Collagen alpha-2(I) chain OS=Mus musculus OX=10090 GN=Col1a2	Col1a2	129.56	0.791	0.0139225	down
P00493	Hypoxanthine-guanine phosphoribosyltransferase OS=Mus musculus OX=10090 GN=Hprt1	Hprt1	24.57	1.26	0.00077713	up
O88455	7-dehydrocholesterol reductase OS=Mus musculus OX=10090 GN=Dhcr7	Dhcr7	53.918	0.751	0.00186493	down
Q9D0B5	Thiosulfate sulfurtransferase/rhodanese-like domain-containing protein 3 OS=Mus musculus OX=10090 GN=Tstd3	Tstd3	17.271	0.819	0.0026571	down
Q9QYR9	Acyl-coenzyme A thioesterase 2, mitochondrial OS=Mus musculus OX=10090 GN=Acot2	Acot2	49.656	1.403	0.0083835	up
Q5XJY4	Presenilins-associated rhomboid-like protein, mitochondrial OS=Mus musculus OX=10090 GN=Parl	Parl	41.963	0.831	0.00115578	down
P70694	Estradiol 17 beta-dehydrogenase 5 OS=Mus musculus OX=10090 GN=Akr1c6	Akr1c6	37.047	1.214	1.81212e-05	up
Q8VCT4	Carboxylesterase 1D OS=Mus musculus OX=10090 GN=Ces1d	Ces1d	61.787	1.2	1.4683e-06	up
O35955	Proteasome subunit beta type-10 OS=Mus musculus OX=10090 GN=Psmb10	Psmb10	29.063	0.782	0.00024227	down
P51855	Glutathione synthetase OS=Mus musculus OX=10090 GN=Gss	Gss	52.246	1.285	0.000140331	up
P61161	Actin-related protein 2 OS=Mus musculus OX=10090 GN=Actr2	Actr2	44.76	0.83	0.00046343	down
Q8C1Y8	Vacuolar fusion protein CCZ1 homolog OS=Mus musculus OX=10090 GN=Ccz1	Ccz1	55.504	1.259	0.0022441	up
Q8K2B3	Succinate dehydrogenase [ubiquinone] flavoprotein subunit, mitochondrial OS=Mus musculus OX=10090 GN=Sdha	Sdha	72.585	0.833	7.6138e-05	down
O35678	Monoglyceride lipase OS=Mus musculus OX=10090 GN=Mgll	Mgll	33.387	1.2	0.0023016	up
Q9D710	Thioredoxin-related transmembrane protein 2 OS=Mus musculus OX=10090 GN=Tmx2	Tmx2	33.942	1.242	0.000116392	up
Q8C3B8	Protein RFT1 homolog OS=Mus musculus OX=10090 GN=Rft1	Rft1	60.303	1.283	0.000120123	up
Q8K3K8	Optineurin OS=Mus musculus OX=10090 GN=Optn	Optn	67.017	1.265	0.00067586	up
Q91VD9	NADH-ubiquinone oxidoreductase 75 kDa subunit, mitochondrial OS=Mus musculus OX=10090 GN=Ndufs1	Ndufs1	79.776	0.821	1.7917e-05	down
Q9JKS5	Intracellular hyaluronan-binding protein 4 OS=Mus musculus OX=10090 GN=Habp4	Habp4	45.924	1.227	0.00166315	up
Q99L04	Dehydrogenase/reductase SDR family member 1 OS=Mus musculus OX=10090 GN=Dhrs1	Dhrs1	34.005	1.205	0.00026234	up
Q920L1	Fatty acid desaturase 1 OS=Mus musculus OX=10090 GN=Fads1	Fads1	52.322	0.816	0.020736	down
Q3TRM8	Hexokinase-3 OS=Mus musculus OX=10090 GN=Hk3	Hk3	100.1	0.811	0.00035938	down
Q91XE8	Transmembrane protein 205 OS=Mus musculus OX=10090 GN=Tmem205	Tmem205	21.18	1.458	2.9295e-07	up
Q8CI78	Required for meiotic nuclear division protein 1 homolog OS=Mus musculus OX=10090 GN=Rmnd1	Rmnd1	51.842	0.782	0.00022075	down
Q9DC50	Peroxisomal carnitine O-octanoyltransferase OS=Mus musculus OX=10090 GN=Crot	Crot	70.264	1.359	2.0801e-05	up
P48758	Carbonyl reductase [NADPH] 1 OS=Mus musculus OX=10090 GN=Cbr1	Cbr1	30.641	0.817	0.0085049	down
O35943	Frataxin, mitochondrial OS=Mus musculus OX=10090 GN=Fxn	Fxn	22.924	0.801	0.0042397	down
Q9CQZ6	NADH dehydrogenase [ubiquinone] 1 beta subcomplex subunit 3 OS=Mus musculus OX=10090 GN=Ndufb3	Ndufb3	11.692	0.798	0.0004955	down
P62077	Mitochondrial import inner membrane translocase subunit Tim8 B OS=Mus musculus OX=10090 GN=Timm8b	Timm8b	9.2864	1.219	0.0023401	up
Q64433	10 kDa heat shock protein, mitochondrial OS=Mus musculus OX=10090 GN=Hspe1	Hspe1	10.963	0.789	3.9557e-05	down
Q9D1Q4	Dolichol-phosphate mannosyltransferase subunit 3 OS=Mus musculus OX=10090 GN=Dpm3	Dpm3	10.139	1.372	3.9922e-05	up
Q9JMG1	Endothelial differentiation-related factor 1 OS=Mus musculus OX=10090 GN=Edf1	Edf1	16.369	1.301	0.000122649	up
Q9D2R0	Acetoacetyl-CoA synthetase OS=Mus musculus OX=10090 GN=Aacs	Aacs	75.199	0.78	0.000184777	down
Q925I1	ATPase family AAA domain-containing protein 3 OS=Mus musculus OX=10090 GN=Atad3	Atad3	66.741	0.826	1.85337e-05	down
Q8BVI4	Dihydropteridine reductase OS=Mus musculus OX=10090 GN=Qdpr	Qdpr	25.57	0.771	0.000179638	down
Q9DCX8	Iodotyrosine deiodinase 1 OS=Mus musculus OX=10090 GN=Iyd	Iyd	32.814	1.24	0.00167607	up
Q63880	Carboxylesterase 3A OS=Mus musculus OX=10090 GN=Ces3a	Ces3a	63.317	1.24	7.955e-05	up
P35576	Glucose-6-phosphatase OS=Mus musculus OX=10090 GN=G6pc	G6pc	40.472	0.803	0.0023824	down
Q91VC9	Growth hormone-inducible transmembrane protein OS=Mus musculus OX=10090 GN=Ghitm	Ghitm	37.275	1.533	0.000159962	up
Q9EPL9	Peroxisomal acyl-coenzyme A oxidase 3 OS=Mus musculus OX=10090 GN=Acox3	Acox3	78.403	1.238	1.79827e-05	up
P47738	Aldehyde dehydrogenase, mitochondrial OS=Mus musculus OX=10090 GN=Aldh2	Aldh2	56.537	0.833	2.0532e-05	down
Q9R0H0	Peroxisomal acyl-coenzyme A oxidase 1 OS=Mus musculus OX=10090 GN=Acox1	Acox1	74.648	1.205	2.7692e-06	up
P21107	Tropomyosin alpha-3 chain OS=Mus musculus OX=10090 GN=Tpm3	Tpm3	32.994	1.259	0.00044494	up
P59266	Fat storage-inducing transmembrane protein 2 OS=Mus musculus OX=10090 GN=Fitm2	Fitm2	30.016	1.411	0.00065922	up
Q8BWP5	Alpha-tocopherol transfer protein OS=Mus musculus OX=10090 GN=Ttpa	Ttpa	32.014	1.264	1.5168e-05	up
Q9JII6	Alcohol dehydrogenase [NADP(+)] OS=Mus musculus OX=10090 GN=Akr1a1	Akr1a1	36.586	1.333	2.5288e-06	up
Q91W43	Glycine dehydrogenase (decarboxylating), mitochondrial OS=Mus musculus OX=10090 GN=Gldc	Gldc	113.27	0.792	0.000198061	down
Q91YT0	NADH dehydrogenase [ubiquinone] flavoprotein 1, mitochondrial OS=Mus musculus OX=10090 GN=Ndufv1	Ndufv1	50.834	0.815	4.2255e-05	down
Q8C5W3	Tubulin-specific chaperone cofactor E-like protein OS=Mus musculus OX=10090 GN=Tbcel	Tbcel	48.031	0.829	0.0074012	down
P52792	Glucokinase OS=Mus musculus OX=10090 GN=Gck	Gck	52.088	0.821	0.0048448	down
Q9CZU6	Citrate synthase, mitochondrial OS=Mus musculus OX=10090 GN=Cs	Cs	51.736	0.815	2.3361e-05	down
Q62465	Synaptic vesicle membrane protein VAT-1 homolog OS=Mus musculus OX=10090 GN=Vat1	Vat1	43.096	0.778	0.0046802	down
P16330	2',3'-cyclic-nucleotide 3'-phosphodiesterase OS=Mus musculus OX=10090 GN=Cnp	Cnp	47.123	0.674	0.00191894	down
O08547	Vesicle-trafficking protein SEC22b OS=Mus musculus OX=10090 GN=Sec22b	Sec22b	24.74	1.257	0.000181659	up
P24472	Glutathione S-transferase A4 OS=Mus musculus OX=10090 GN=Gsta4	Gsta4	25.564	1.297	0.00024105	up
P04117	Fatty acid-binding protein, adipocyte OS=Mus musculus OX=10090 GN=Fabp4	Fabp4	14.65	1.267	7.9001e-05	up
Q9QXD1	Peroxisomal acyl-coenzyme A oxidase 2 OS=Mus musculus OX=10090 GN=Acox2	Acox2	76.862	1.597	6.2142e-07	up
P63158	High mobility group protein B1 OS=Mus musculus OX=10090 GN=Hmgb1	Hmgb1	24.893	0.818	0.000122699	down
Q8K2L8	Trafficking protein particle complex subunit 12 OS=Mus musculus OX=10090 GN=Trappc12	Trappc12	87.693	1.215	0.0107444	up
O09111	NADH dehydrogenase [ubiquinone] 1 beta subcomplex subunit 11, mitochondrial OS=Mus musculus OX=10090 GN=Ndufb11	Ndufb11	17.444	0.82	8.2665e-05	down
Q8BR90	UPF0600 protein C5orf51 homolog OS=Mus musculus OX=10090	---	33.471	0.776	0.0048418	down
O70303	Cell death activator CIDE-B OS=Mus musculus OX=10090 GN=Cideb	Cideb	24.8	1.3	0.0078831	up
P70665	Sialate O-acetylesterase OS=Mus musculus OX=10090 GN=Siae	Siae	60.775	1.239	0.000117683	up
Q9D773	39S ribosomal protein L2, mitochondrial OS=Mus musculus OX=10090 GN=Mrpl2	Mrpl2	33.34	0.818	0.0096224	down
Q8CFJ7	Solute carrier family 25 member 45 OS=Mus musculus OX=10090 GN=Slc25a45	Slc25a45	31.689	0.815	0.0027818	down
Q8CHQ9	Probable N-acetyltransferase CML2 OS=Mus musculus OX=10090 GN=Cml2	Cml2	26.424	1.234	0.00126345	up
O09174	Alpha-methylacyl-CoA racemase OS=Mus musculus OX=10090 GN=Amacr	Amacr	41.704	1.203	9.8224e-05	up
Q03958	Prefoldin subunit 6 OS=Mus musculus OX=10090 GN=Pfdn6	Pfdn6	14.454	1.24	0.0063566	up
P70194	C-type lectin domain family 4 member F OS=Mus musculus OX=10090 GN=Clec4f	Clec4f	61.268	0.805	3.4259e-06	down
Q9CQA3	Succinate dehydrogenase [ubiquinone] iron-sulfur subunit, mitochondrial OS=Mus musculus OX=10090 GN=Sdhb	Sdhb	31.814	0.793	1.56615e-05	down
P52503	NADH dehydrogenase [ubiquinone] iron-sulfur protein 6, mitochondrial OS=Mus musculus OX=10090 GN=Ndufs6	Ndufs6	13.02	0.816	0.0002762	down
P43024	Cytochrome c oxidase subunit 6A1, mitochondrial OS=Mus musculus OX=10090 GN=Cox6a1	Cox6a1	12.352	0.778	2.0044e-05	down
Q05117	Tartrate-resistant acid phosphatase type 5 OS=Mus musculus OX=10090 GN=Acp5	Acp5	36.807	0.813	0.0111974	down
P97494	Glutamate--cysteine ligase catalytic subunit OS=Mus musculus OX=10090 GN=Gclc	Gclc	72.571	1.261	0.00013922	up
O08573	Galectin-9 OS=Mus musculus OX=10090 GN=Lgals9	Lgals9	40.035	0.611	4.1913e-05	down
Q9CPW4	Actin-related protein 2/3 complex subunit 5 OS=Mus musculus OX=10090 GN=Arpc5	Arpc5	16.288	0.823	0.00062423	down
Q8CIE0	Serpin A11 OS=Mus musculus OX=10090 GN=Serpina11	Serpina11	47.188	1.433	0.038322	up
Q9D832	DnaJ homolog subfamily B member 4 OS=Mus musculus OX=10090 GN=Dnajb4	Dnajb4	37.781	1.2	0.0057405	up
Q9EQ06	Estradiol 17-beta-dehydrogenase 11 OS=Mus musculus OX=10090 GN=Hsd17b11	Hsd17b11	32.88	1.654	4.4858e-05	up
P01837	Immunoglobulin kappa constant OS=Mus musculus OX=10090 GN=Igkc	Igkc	11.934	0.813	0.0051812	down
O35459	Delta(3,5)-Delta(2,4)-dienoyl-CoA isomerase, mitochondrial OS=Mus musculus OX=10090 GN=Ech1	Ech1	36.118	1.266	0.00015947	up
O35488	Very long-chain acyl-CoA synthetase OS=Mus musculus OX=10090 GN=Slc27a2	Slc27a2	70.422	1.224	1.107e-06	up
P23492	Purine nucleoside phosphorylase OS=Mus musculus OX=10090 GN=Pnp	Pnp	32.277	1.416	1.97232e-05	up
P23249	Putative helicase MOV-10 OS=Mus musculus OX=10090 GN=Mov10	Mov10	113.58	0.816	2.3003e-05	down
P50431	Serine hydroxymethyltransferase, cytosolic OS=Mus musculus OX=10090 GN=Shmt1	Shmt1	52.6	0.796	0.0049776	down
Q62392	Pleckstrin homology-like domain family A member 1 OS=Mus musculus OX=10090 GN=Phlda1	Phlda1	45.582	0.72	0.00096255	down
P08680	5-aminolevulinate synthase, erythroid-specific, mitochondrial OS=Mus musculus OX=10090 GN=Alas2	Alas2	64.753	0.591	0.000155883	down
Q91WK5	Glycine cleavage system H protein, mitochondrial OS=Mus musculus OX=10090 GN=Gcsh	Gcsh	18.637	1.344	0.0023972	up
P48036	Annexin A5 OS=Mus musculus OX=10090 GN=Anxa5	Anxa5	35.752	1.275	0.00025935	up
Q8BTY1	Kynurenine--oxoglutarate transaminase 1 OS=Mus musculus OX=10090 GN=Kyat1	Kyat1	47.563	0.788	4.0019e-05	down
Q9DBG1	Sterol 26-hydroxylase, mitochondrial OS=Mus musculus OX=10090 GN=Cyp27a1	Cyp27a1	60.719	0.759	4.238e-05	down
Q9JIM1	Equilibrative nucleoside transporter 1 OS=Mus musculus OX=10090 GN=Slc29a1	Slc29a1	50.192	0.783	0.0081196	down
Q91VA0	Acyl-coenzyme A synthetase ACSM1, mitochondrial OS=Mus musculus OX=10090 GN=Acsm1	Acsm1	64.76	0.831	0.000175834	down
Q78IQ7	Zinc transporter ZIP4 OS=Mus musculus OX=10090 GN=Slc39a4	Slc39a4	71.062	1.207	0.00149826	up
Q9WU19	Hydroxyacid oxidase 1 OS=Mus musculus OX=10090 GN=Hao1	Hao1	41.001	1.227	0.0033772	up
O89116	Vesicle transport through interaction with t-SNAREs homolog 1A OS=Mus musculus OX=10090 GN=Vti1a	Vti1a	24.986	1.228	0.0016792	up
Q9Z223	Molybdopterin synthase catalytic subunit OS=Mus musculus OX=10090 GN=Mocs2	Mocs2	20.923	1.303	0.00020483	up
Q61292	Laminin subunit beta-2 OS=Mus musculus OX=10090 GN=Lamb2	Lamb2	196.58	1.239	0.0165812	up
Q61646	Haptoglobin OS=Mus musculus OX=10090 GN=Hp	Hp	38.752	1.42	8.8938e-08	up
Q9D6U8	Protein FAM162A OS=Mus musculus OX=10090 GN=Fam162a	Fam162a	17.725	1.236	0.0047355	up
Q5SGK3	Aldehyde oxidase 2 OS=Mus musculus OX=10090 GN=Aox2	Aox2	147.91	1.412	2.223e-05	up
Q9JM62	Receptor expression-enhancing protein 6 OS=Mus musculus OX=10090 GN=Reep6	Reep6	22.204	1.651	0.00037893	up
Q80W54	CAAX prenyl protease 1 homolog OS=Mus musculus OX=10090 GN=Zmpste24	Zmpste24	54.734	1.285	0.00051922	up
P55292	Desmocollin-2 OS=Mus musculus OX=10090 GN=Dsc2	Dsc2	99.96	1.309	0.03782	up
P18581	Cationic amino acid transporter 2 OS=Mus musculus OX=10090 GN=Slc7a2	Slc7a2	71.855	0.753	0.00149735	down
P35762	CD81 antigen OS=Mus musculus OX=10090 GN=Cd81	Cd81	25.814	1.541	0.000124764	up
O35660	Glutathione S-transferase Mu 6 OS=Mus musculus OX=10090 GN=Gstm6	Gstm6	25.621	0.802	3.5601e-05	down
Q63836	Selenium-binding protein 2 OS=Mus musculus OX=10090 GN=Selenbp2	Selenbp2	52.609	1.296	0.000155962	up
Q9Z210	Peroxisomal membrane protein 11B OS=Mus musculus OX=10090 GN=Pex11b	Pex11b	28.709	1.298	0.013338	up
O70503	Very-long-chain 3-oxoacyl-CoA reductase OS=Mus musculus OX=10090 GN=Hsd17b12	Hsd17b12	34.741	1.324	2.9772e-06	up
Q9CPQ1	Cytochrome c oxidase subunit 6C OS=Mus musculus OX=10090 GN=Cox6c	Cox6c	8.4689	1.345	0.00022315	up
Q9DBK0	Acyl-coenzyme A thioesterase 12 OS=Mus musculus OX=10090 GN=Acot12	Acot12	61.761	1.215	2.2557e-05	up
P28230	Gap junction beta-1 protein OS=Mus musculus OX=10090 GN=Gjb1	Gjb1	32.003	1.357	0.00141739	up
P13597	Intercellular adhesion molecule 1 OS=Mus musculus OX=10090 GN=Icam1	Icam1	58.844	1.233	0.0070617	up
Q9CRD2	ER membrane protein complex subunit 2 OS=Mus musculus OX=10090 GN=Emc2	Emc2	34.934	1.204	0.0046633	up
P35486	Pyruvate dehydrogenase E1 component subunit alpha, somatic form, mitochondrial OS=Mus musculus OX=10090 GN=Pdha1	Pdha1	43.231	0.829	0.00020438	down
Q60991	25-hydroxycholesterol 7-alpha-hydroxylase OS=Mus musculus OX=10090 GN=Cyp7b1	Cyp7b1	58.47	1.462	3.9277e-05	up
Q8CHS2	DnaJ homolog subfamily C member 22 OS=Mus musculus OX=10090 GN=Dnajc22	Dnajc22	37.941	1.309	0.0029157	up
Q61503	5'-nucleotidase OS=Mus musculus OX=10090 GN=Nt5e	Nt5e	63.864	1.256	0.018876	up
P42925	Peroxisomal membrane protein 2 OS=Mus musculus OX=10090 GN=Pxmp2	Pxmp2	22.265	1.596	0.00038472	up
A6X935	Inter alpha-trypsin inhibitor, heavy chain 4 OS=Mus musculus OX=10090 GN=Itih4	Itih4	104.66	1.251	0.000141438	up
Q7TMF3	NADH dehydrogenase [ubiquinone] 1 alpha subcomplex subunit 12 OS=Mus musculus OX=10090 GN=Ndufa12	Ndufa12	17.086	0.799	0.00066254	down
Q9CQG1	Putative glutathione-specific gamma-glutamylcyclotransferase 2 OS=Mus musculus OX=10090 GN=Chac2	Chac2	20.153	1.273	0.005763	up
F8VPU2	FERM, ARHGEF and pleckstrin domain-containing protein 1 OS=Mus musculus OX=10090 GN=Farp1	Farp1	118.87	0.831	0.037462	down
Q64464	Cytochrome P450 3A13 OS=Mus musculus OX=10090 GN=Cyp3a13	Cyp3a13	57.492	0.777	0.00050453	down
P07356	Annexin A2 OS=Mus musculus OX=10090 GN=Anxa2	Anxa2	38.676	1.207	0.00040381	up
P30115	Glutathione S-transferase A3 OS=Mus musculus OX=10090 GN=Gsta3	Gsta3	25.36	1.272	1.8369e-06	up
Q78JT3	3-hydroxyanthranilate 3,4-dioxygenase OS=Mus musculus OX=10090 GN=Haao	Haao	32.804	0.812	1.65415e-05	down
Q6P6M5	Peroxisomal membrane protein 11C OS=Mus musculus OX=10090 GN=Pex11g	Pex11g	27.151	1.546	0.000103297	up
Q9D6J5	NADH dehydrogenase [ubiquinone] 1 beta subcomplex subunit 8, mitochondrial OS=Mus musculus OX=10090 GN=Ndufb8	Ndufb8	21.876	0.827	0.00020155	down
Q61335	B-cell receptor-associated protein 31 OS=Mus musculus OX=10090 GN=Bcap31	Bcap31	27.956	1.576	2.1829e-05	up
P61290	Proteasome activator complex subunit 3 OS=Mus musculus OX=10090 GN=Psme3	Psme3	29.506	1.232	0.0031642	up
Q8BG32	26S proteasome non-ATPase regulatory subunit 11 OS=Mus musculus OX=10090 GN=Psmd11	Psmd11	47.436	1.203	6.2002e-05	up
Q8QZR3	Pyrethroid hydrolase Ces2a OS=Mus musculus OX=10090 GN=Ces2a	Ces2a	61.94	0.82	7.8788e-05	down
Q9DCN1	Peroxisomal NADH pyrophosphatase NUDT12 OS=Mus musculus OX=10090 GN=Nudt12	Nudt12	51.51	1.229	0.00171622	up
Q9Z0Y1	Dynactin subunit 3 OS=Mus musculus OX=10090 GN=Dctn3	Dctn3	20.978	1.305	0.0156155	up
O09173	Homogentisate 1,2-dioxygenase OS=Mus musculus OX=10090 GN=Hgd	Hgd	49.959	0.8	0.000103657	down
Q9DAS9	Guanine nucleotide-binding protein G(I)/G(S)/G(O) subunit gamma-12 OS=Mus musculus OX=10090 GN=Gng12	Gng12	7.9972	1.416	0.000184149	up
Q9CZS1	Aldehyde dehydrogenase X, mitochondrial OS=Mus musculus OX=10090 GN=Aldh1b1	Aldh1b1	57.552	0.829	1.93521e-05	down
Q9CR20	Immediate early response 3-interacting protein 1 OS=Mus musculus OX=10090 GN=Ier3ip1	Ier3ip1	9.0167	1.406	0.00160371	up
Q9CQZ0	ORM1-like protein 2 OS=Mus musculus OX=10090 GN=Ormdl2	Ormdl2	17.389	1.24	0.0088647	up
Q9JJW0	Peroxisomal membrane protein 4 OS=Mus musculus OX=10090 GN=Pxmp4	Pxmp4	24.196	1.22	0.0037385	up
Q9CXZ1	NADH dehydrogenase [ubiquinone] iron-sulfur protein 4, mitochondrial OS=Mus musculus OX=10090 GN=Ndufs4	Ndufs4	19.784	0.803	0.00025614	down
Q06138	Calcium-binding protein 39 OS=Mus musculus OX=10090 GN=Cab39	Cab39	39.842	1.213	0.00085643	up
P0DN91	Transmembrane protein 254c OS=Mus musculus OX=10090 GN=Tmem254c	Tmem254c	14.238	1.265	0.006102	up
Q9EQC1	3 beta-hydroxysteroid dehydrogenase type 7 OS=Mus musculus OX=10090 GN=Hsd3b7	Hsd3b7	41.135	1.315	0.0046219	up
A2ATU0	Probable 2-oxoglutarate dehydrogenase E1 component DHKTD1, mitochondrial OS=Mus musculus OX=10090 GN=Dhtkd1	Dhtkd1	102.79	0.747	5.3776e-08	down
Q8BXV2	BRI3-binding protein OS=Mus musculus OX=10090 GN=Bri3bp	Bri3bp	28.263	1.244	0.0034048	up
P59017	Bcl-2-like protein 13 OS=Mus musculus OX=10090 GN=Bcl2l13	Bcl2l13	46.719	1.323	0.00932	up
Q8K3J1	NADH dehydrogenase [ubiquinone] iron-sulfur protein 8, mitochondrial OS=Mus musculus OX=10090 GN=Ndufs8	Ndufs8	24.038	0.83	0.0053781	down
P40936	Indolethylamine N-methyltransferase OS=Mus musculus OX=10090 GN=Inmt	Inmt	29.459	0.772	1.195e-06	down
O35386	Phytanoyl-CoA dioxygenase, peroxisomal OS=Mus musculus OX=10090 GN=Phyh	Phyh	38.607	1.221	1.5325e-05	up
Q8CI59	Metalloreductase STEAP3 OS=Mus musculus OX=10090 GN=Steap3	Steap3	54.748	1.248	0.000199377	up
Q9QY76	Vesicle-associated membrane protein-associated protein B OS=Mus musculus OX=10090 GN=Vapb	Vapb	26.946	1.221	0.00045714	up
Q9D855	Cytochrome b-c1 complex subunit 7 OS=Mus musculus OX=10090 GN=Uqcrb	Uqcrb	13.527	1.334	0.0029583	up
Q78KK3	Solute carrier family 22 member 18 OS=Mus musculus OX=10090 GN=Slc22a18	Slc22a18	43.012	1.251	0.00117725	up
Q3UZZ6	Sulfotransferase 1 family member D1 OS=Mus musculus OX=10090 GN=Sult1d1	Sult1d1	35.083	0.818	0.0013785	down
P06797	Cathepsin L1 OS=Mus musculus OX=10090 GN=Ctsl	Ctsl	37.547	0.772	0.000196337	down
Q8R1I1	Cytochrome b-c1 complex subunit 9 OS=Mus musculus OX=10090 GN=Uqcr10	Uqcr10	7.4454	1.238	0.00129693	up
Q9JKW0	ADP-ribosylation factor-like protein 6-interacting protein 1 OS=Mus musculus OX=10090 GN=Arl6ip1	Arl6ip1	23.437	1.875	2.272e-05	up
Q61334	B-cell receptor-associated protein 29 OS=Mus musculus OX=10090 GN=Bcap29	Bcap29	27.964	1.47	0.00035865	up
Q6IRU2	Tropomyosin alpha-4 chain OS=Mus musculus OX=10090 GN=Tpm4	Tpm4	28.467	1.223	0.00041551	up
Q8CIM3	D-2-hydroxyglutarate dehydrogenase, mitochondrial OS=Mus musculus OX=10090 GN=D2hgdh	D2hgdh	58.575	0.778	0.00036139	down
Q8VCG4	Complement component C8 gamma chain OS=Mus musculus OX=10090 GN=C8g	C8g	22.508	1.323	0.0060839	up
Q9CQ33	Leucine-zipper-like transcriptional regulator 1 OS=Mus musculus OX=10090 GN=Lztr1	Lztr1	94.475	0.736	0.0029795	down
Q8BWS5	G protein-regulated inducer of neurite outgrowth 3 OS=Mus musculus OX=10090 GN=Gprin3	Gprin3	80.484	0.347	0.0029226	down
Q9DCJ7	Aurora kinase A-interacting protein OS=Mus musculus OX=10090 GN=Aurkaip1	Aurkaip1	23.3	1.227	0.036477	up
P58044	Isopentenyl-diphosphate Delta-isomerase 1 OS=Mus musculus OX=10090 GN=Idi1	Idi1	26.289	1.368	0.0054984	up
A2AGH6	Mediator of RNA polymerase II transcription subunit 12 OS=Mus musculus OX=10090 GN=Med12	Med12	244.56	1.458	0.0164224	up
Q9D552	Spermatogenesis-associated protein 17 OS=Mus musculus OX=10090 GN=Spata17	Spata17	45.503	1.655	0.00169602	up
Q6ZWY9	Histone H2B type 1-C/E/G OS=Mus musculus OX=10090 GN=Hist1h2bc	Hist1h2bc	13.906	1.572	0.0115021	up
Q9D2C7	Bax inhibitor 1 OS=Mus musculus OX=10090 GN=Tmbim6	Tmbim6	26.477	2.638	0.00141646	up
Q9D0P0	Emopamil-binding protein-like OS=Mus musculus OX=10090 GN=Ebpl	Ebpl	23.307	1.261	0.0234	up
P52843	Bile salt sulfotransferase 1 OS=Mus musculus OX=10090 GN=Sult2a1	Sult2a1	33.213	1.252	0.040556	up
Q3UI43	BRISC and BRCA1-A complex member 1 OS=Mus musculus OX=10090 GN=Babam1	Babam1	36.793	1.369	0.00060208	up
Q9R0M5	Thiamin pyrophosphokinase 1 OS=Mus musculus OX=10090 GN=Tpk1	Tpk1	27.068	1.386	0.022641	up
P35285	Ras-related protein Rab-22A OS=Mus musculus OX=10090 GN=Rab22a	Rab22a	21.802	0.805	0.035423	down
Q9CZB0	Succinate dehydrogenase cytochrome b560 subunit, mitochondrial OS=Mus musculus OX=10090 GN=Sdhc	Sdhc	18.382	0.777	0.0156043	down
Q91V16	Electron transfer flavoprotein regulatory factor 1 OS=Mus musculus OX=10090 GN=Etfrf1	Etfrf1	10.391	1.696	0.0121441	up
Q80UG2	Plexin-A4 OS=Mus musculus OX=10090 GN=Plxna4	Plxna4	212.56	1.243	0.021541	up
Q9CWP6	Motile sperm domain-containing protein 2 OS=Mus musculus OX=10090 GN=Mospd2	Mospd2	59.854	1.236	0.00176226	up
Q8BHJ6	Serine incorporator 5 OS=Mus musculus OX=10090 GN=Serinc5	Serinc5	51.831	1.263	0.03566	up
Q9R0C8	Guanine nucleotide exchange factor VAV3 OS=Mus musculus OX=10090 GN=Vav3	Vav3	97.967	1.276	0.0192047	up
Q9CWM4	Prefoldin subunit 1 OS=Mus musculus OX=10090 GN=Pfdn1	Pfdn1	14.254	1.55	0.0029385	up
P51125	Calpastatin OS=Mus musculus OX=10090 GN=Cast	Cast	84.921	1.381	0.0074611	up
Q80VQ0	Aldehyde dehydrogenase family 3 member B1 OS=Mus musculus OX=10090 GN=Aldh3b1	Aldh3b1	52.292	0.805	0.026661	down
Q80X71	Transmembrane protein 106B OS=Mus musculus OX=10090 GN=Tmem106b	Tmem106b	31.172	0.808	0.02192	down
Q9CR26	Vacuolar protein sorting-associated protein VTA1 homolog OS=Mus musculus OX=10090 GN=Vta1	Vta1	33.913	0.818	0.042956	down
Q03141	MAP/microtubule affinity-regulating kinase 3 OS=Mus musculus OX=10090 GN=Mark3	Mark3	84.389	3.566	0.007185	up
P56654	Cytochrome P450 2C37 OS=Mus musculus OX=10090 GN=Cyp2c37	Cyp2c37	55.606	1.422	0.0072776	up
Q7TSC1	Protein PRRC2A OS=Mus musculus OX=10090 GN=Prrc2a	Prrc2a	229.2	1.602	0.02368	up
Q8BFW7	Lipoma-preferred partner homolog OS=Mus musculus OX=10090 GN=Lpp	Lpp	65.89	0.825	0.035603	down
Q99LG2	Transportin-2 OS=Mus musculus OX=10090 GN=Tnpo2	Tnpo2	100.46	1.354	0.039303	up
P48428	Tubulin-specific chaperone A OS=Mus musculus OX=10090 GN=Tbca	Tbca	12.758	1.492	0.00092029	up
O88851	Putative hydrolase RBBP9 OS=Mus musculus OX=10090 GN=Rbbp9	Rbbp9	20.911	1.379	0.021976	up
Q9QZN4	F-box only protein 6 OS=Mus musculus OX=10090 GN=Fbxo6	Fbxo6	34.492	1.445	0.0079206	up
Q9CQ92	Mitochondrial fission 1 protein OS=Mus musculus OX=10090 GN=Fis1	Fis1	17.008	1.434	0.0073769	up
Q7TNP2	Serine/threonine-protein phosphatase 2A 65 kDa regulatory subunit A beta isoform OS=Mus musculus OX=10090 GN=Ppp2r1b	Ppp2r1b	65.934	1.261	0.0093189	up
Q9JHQ5	Leucine zipper transcription factor-like protein 1 OS=Mus musculus OX=10090 GN=Lztfl1	Lztfl1	34.773	1.3	0.0035555	up
Q8VCH7	Retinol dehydrogenase 10 OS=Mus musculus OX=10090 GN=Rdh10	Rdh10	38.075	1.204	0.0036196	up
P43025	Tetranectin OS=Mus musculus OX=10090 GN=Clec3b	Clec3b	22.257	0.813	0.0088012	down
Q8BH74	Nuclear pore complex protein Nup107 OS=Mus musculus OX=10090 GN=Nup107	Nup107	106.72	0.783	0.0307	down
P03991	H-2 class I histocompatibility antigen, K-W28 alpha chain OS=Mus musculus OX=10090 GN=H2-K1	H2-K1	41.103	0.624	0.0031615	down
P63024	Vesicle-associated membrane protein 3 OS=Mus musculus OX=10090 GN=Vamp3	Vamp3	11.48	1.261	0.020575	up
Q8K1C0	Protein angel homolog 2 OS=Mus musculus OX=10090 GN=Angel2	Angel2	62.412	0.823	0.0163618	down
Q91WM6	Protein eva-1 homolog A OS=Mus musculus OX=10090 GN=Eva1a	Eva1a	17.81	1.234	0.0060836	up
Q9CRA4	Methylsterol monooxygenase 1 OS=Mus musculus OX=10090 GN=Msmo1	Msmo1	34.772	1.406	0.0043369	up
Q9QX29	Short transient receptor potential channel 5 OS=Mus musculus OX=10090 GN=Trpc5	Trpc5	111.46	0.803	0.0138434	down
P20491	High affinity immunoglobulin epsilon receptor subunit gamma OS=Mus musculus OX=10090 GN=Fcer1g	Fcer1g	9.6523	1.239	0.012601	up
P58059	28S ribosomal protein S21, mitochondrial OS=Mus musculus OX=10090 GN=Mrps21	Mrps21	10.561	0.714	0.023305	down
Q71KU9	Fibrinogen-like protein 1 OS=Mus musculus OX=10090 GN=Fgl1	Fgl1	36.439	0.742	0.00059698	down
Q9CW73	Galactosylgalactosylxylosylprotein 3-beta-glucuronosyltransferase 1 OS=Mus musculus OX=10090 GN=B3gat1	B3gat1	38.237	0.713	0.0027202	down
Q9Z1D7	Zinc finger and SCAN domain-containing protein 12 OS=Mus musculus OX=10090 GN=Zscan12	Zscan12	57.492	0.697	0.0020985	down
P53808	Phosphatidylcholine transfer protein OS=Mus musculus OX=10090 GN=Pctp	Pctp	24.785	2.324	0.0140352	up
Q9R226	KH domain-containing, RNA-binding, signal transduction-associated protein 3 OS=Mus musculus OX=10090 GN=Khdrbs3	Khdrbs3	38.807	1.408	0.0031368	up
Q3UBX0	Transmembrane protein 109 OS=Mus musculus OX=10090 GN=Tmem109	Tmem109	26.306	1.595	0.0060183	up
Q8K4T5	Dual specificity protein phosphatase 19 OS=Mus musculus OX=10090 GN=Dusp19	Dusp19	24.18	0.681	0.0091221	down
P47968	Ribose-5-phosphate isomerase OS=Mus musculus OX=10090 GN=Rpia	Rpia	32.45	0.811	0.042237	down
Q8BWY7	Zinc transporter ZIP11 OS=Mus musculus OX=10090 GN=Slc39a11	Slc39a11	35.466	1.286	0.047835	up
Q64735	Complement component receptor 1-like protein OS=Mus musculus OX=10090 GN=Cr1l	Cr1l	53.762	0.703	0.046282	down
P84244	Histone H3.3 OS=Mus musculus OX=10090 GN=H3f3a	H3f3a	15.328	1.694	0.003215	up
B1AXP6	Mitochondrial import receptor subunit TOM5 homolog OS=Mus musculus OX=10090 GN=Tomm5	Tomm5	6.0372	1.506	0.00187606	up
Q8BL86	Metallo-beta-lactamase domain-containing protein 2 OS=Mus musculus OX=10090 GN=Mblac2	Mblac2	31.205	0.755	0.0051956	down
Q62351	Transferrin receptor protein 1 OS=Mus musculus OX=10090 GN=Tfrc	Tfrc	85.73	1.373	0.030795	up
Q3V1I0	Lysozyme g-like protein 2 OS=Mus musculus OX=10090 GN=Lyg2	Lyg2	23.761	1.457	0.0176368	up
Q9Z1R4	Uncharacterized protein C6orf47 homolog OS=Mus musculus OX=10090 GN=D17h6s53e	D17h6s53e	32.014	1.372	0.00140276	up
Q8BUX5	Ammonium transporter Rh type B OS=Mus musculus OX=10090 GN=Rhbg	Rhbg	49.542	1.573	0.0186842	up
Q99N94	39S ribosomal protein L9, mitochondrial OS=Mus musculus OX=10090 GN=Mrpl9	Mrpl9	30.244	0.811	0.0021352	down
P62862	40S ribosomal protein S30 OS=Mus musculus OX=10090 GN=Fau	Fau	6.6478	0.624	0.00177948	down
P13745	Glutathione S-transferase A1 OS=Mus musculus OX=10090 GN=Gsta1	Gsta1	25.608	1.71	0.0123617	up
Q9QZS3	Protein numb homolog OS=Mus musculus OX=10090 GN=Numb	Numb	70.812	1.208	0.0051434	up
Q920R0	Alsin OS=Mus musculus OX=10090 GN=Als2	Als2	182.56	0.774	0.041282	down
P0DN34	NADH dehydrogenase [ubiquinone] 1 beta subcomplex subunit 1 OS=Mus musculus OX=10090 GN=Ndufb1	Ndufb1	6.954	1.292	0.040564	up
*P < 0.05, IR compared with control, student’s t test of log2 transformed signals.

## Sheet: Supp. Table3
Supplementary Table 3. Defferentially expressed proteins (DEPs) in skeletal muscle
Protein information				IR/CON
Protein accession	Protein description	Gene name	MW [kDa]	Ratio	P-value*	Regulation
P11087	Collagen alpha-1(I) chain OS=Mus musculus OX=10090 GN=Col1a1	Col1a1	138.03	0.61	2.7281e-06	down
Q5SX39	Myosin-4 OS=Mus musculus OX=10090 GN=Myh4	Myh4	222.86	0.766	1.2802e-06	down
Q8C3S2	Transport and Golgi organization protein 6 homolog OS=Mus musculus OX=10090 GN=Tango6	Tango6	118.73	0.755	0.0086992	down
P13542	Myosin-8 OS=Mus musculus OX=10090 GN=Myh8	Myh8	222.7	0.798	0.0120811	down
P51667	Myosin regulatory light chain 2, ventricular/cardiac muscle isoform OS=Mus musculus OX=10090 GN=Myl2	Myl2	18.864	0.735	5.5511e-07	down
Q91V92	ATP-citrate synthase OS=Mus musculus OX=10090 GN=Acly	Acly	119.73	0.753	0.00116413	down
Q8CI43	Myosin light chain 6B OS=Mus musculus OX=10090 GN=Myl6b	Myl6b	22.749	0.803	0.0156381	down
P19123	Troponin C, slow skeletal and cardiac muscles OS=Mus musculus OX=10090 GN=Tnnc1	Tnnc1	18.42	0.593	1.84269e-05	down
Q5XKE0	Myosin-binding protein C, fast-type OS=Mus musculus OX=10090 GN=Mybpc2	Mybpc2	127.35	0.799	5.6973e-05	down
Q9DCT1	1,5-anhydro-D-fructose reductase OS=Mus musculus OX=10090 GN=Akr1e2	Akr1e2	34.46	0.771	0.0035624	down
P62806	Histone H4 OS=Mus musculus OX=10090 GN=Hist1h4a	Hist1h4a	11.367	0.79	0.0032788	down
P97457	Myosin regulatory light chain 2, skeletal muscle isoform OS=Mus musculus OX=10090 GN=Mylpf	Mylpf	18.955	0.74	4.9458e-06	down
Q9CQ92	Mitochondrial fission 1 protein OS=Mus musculus OX=10090 GN=Fis1	Fis1	17.008	0.826	0.0112967	down
P23927	Alpha-crystallin B chain OS=Mus musculus OX=10090 GN=Cryab	Cryab	20.069	1.203	0.000122411	up
P54071	Isocitrate dehydrogenase [NADP], mitochondrial OS=Mus musculus OX=10090 GN=Idh2	Idh2	50.906	1.23	0.00022054	up
O09161	Calsequestrin-2 OS=Mus musculus OX=10090 GN=Casq2	Casq2	48.176	1.376	0.00059629	up
P16125	L-lactate dehydrogenase B chain OS=Mus musculus OX=10090 GN=Ldhb	Ldhb	36.572	1.286	3.4391e-07	up
Q8VEE1	LIM and cysteine-rich domains protein 1 OS=Mus musculus OX=10090 GN=Lmcd1	Lmcd1	40.996	1.285	0.00027877	up
Q8VCR8	Myosin light chain kinase 2, skeletal/cardiac muscle OS=Mus musculus OX=10090 GN=Mylk2	Mylk2	65.989	0.755	0.0030589	down
P0DMN7	S-adenosylmethionine decarboxylase proenzyme 1 OS=Mus musculus OX=10090 GN=Amd1	Amd1	38.272	0.683	9.5843e-07	down
P16675	Lysosomal protective protein OS=Mus musculus OX=10090 GN=Ctsa	Ctsa	53.844	0.479	0.0189431	down
P58771	Tropomyosin alpha-1 chain OS=Mus musculus OX=10090 GN=Tpm1	Tpm1	32.68	0.795	1.83483e-05	down
P70402	Myosin-binding protein H OS=Mus musculus OX=10090 GN=Mybph	Mybph	52.641	0.733	0.00025545	down
P21107	Tropomyosin alpha-3 chain OS=Mus musculus OX=10090 GN=Tpm3	Tpm3	32.994	0.81	0.00069735	down
Q99NB1	Acetyl-coenzyme A synthetase 2-like, mitochondrial OS=Mus musculus OX=10090 GN=Acss1	Acss1	74.622	1.223	0.043239	up
P01872	Ig mu chain C region OS=Mus musculus OX=10090 GN=Ighm	Ighm	49.971	0.697	0.0029372	down
Q9WV06	Ankyrin repeat domain-containing protein 2 OS=Mus musculus OX=10090 GN=Ankrd2	Ankrd2	36.706	0.771	3.8124e-05	down
P63300	Selenoprotein W OS=Mus musculus OX=10090 GN=Selenow	Selenow	9.6871	0.739	3.5001e-05	down
Q02013	Aquaporin-1 OS=Mus musculus OX=10090 GN=Aqp1	Aqp1	28.793	0.766	0.00022066	down
O08677	Kininogen-1 OS=Mus musculus OX=10090 GN=Kng1	Kng1	73.101	0.814	0.0171608	down
P34884	Macrophage migration inhibitory factor OS=Mus musculus OX=10090 GN=Mif	Mif	12.504	0.667	0.002098	down
O89053	Coronin-1A OS=Mus musculus OX=10090 GN=Coro1a	Coro1a	50.989	0.718	0.0054962	down
Q6ZWR6	Nesprin-1 OS=Mus musculus OX=10090 GN=Syne1	Syne1	1009.9	0.745	0.0017645	down
Q8K0E8	Fibrinogen beta chain OS=Mus musculus OX=10090 GN=Fgb	Fgb	54.752	0.819	0.00161918	down
Q9CR84	ATP synthase F(0) complex subunit C1, mitochondrial OS=Mus musculus OX=10090 GN=Atp5g1	Atp5g1	14.2	0.789	0.0106372	down
Q01149	Collagen alpha-2(I) chain OS=Mus musculus OX=10090 GN=Col1a2	Col1a2	129.56	0.617	0.000184552	down
Q61599	Rho GDP-dissociation inhibitor 2 OS=Mus musculus OX=10090 GN=Arhgdib	Arhgdib	22.851	0.826	0.0114409	down
Q8R0F8	Acylpyruvase FAHD1, mitochondrial OS=Mus musculus OX=10090 GN=Fahd1	Fahd1	25.172	0.792	0.00077776	down
Q8VCM7	Fibrinogen gamma chain OS=Mus musculus OX=10090 GN=Fgg	Fgg	49.391	0.781	0.0021801	down
E9PV24	Fibrinogen alpha chain OS=Mus musculus OX=10090 GN=Fga	Fga	87.428	0.801	9.7831e-05	down
O09165	Calsequestrin-1 OS=Mus musculus OX=10090 GN=Casq1	Casq1	46.377	1.233	2.7875e-07	up
P52825	Carnitine O-palmitoyltransferase 2, mitochondrial OS=Mus musculus OX=10090 GN=Cpt2	Cpt2	73.98	1.474	4.2195e-05	up
O35459	Delta(3,5)-Delta(2,4)-dienoyl-CoA isomerase, mitochondrial OS=Mus musculus OX=10090 GN=Ech1	Ech1	36.118	1.734	1.50867e-05	up
O35490	Betaine--homocysteine S-methyltransferase 1 OS=Mus musculus OX=10090 GN=Bhmt	Bhmt	45.02	1.844	0.00154127	up
Q61646	Haptoglobin OS=Mus musculus OX=10090 GN=Hp	Hp	38.752	2.543	0.00099501	up
P06728	Apolipoprotein A-IV OS=Mus musculus OX=10090 GN=Apoa4	Apoa4	45.029	1.505	0.00131633	up
O88531	Palmitoyl-protein thioesterase 1 OS=Mus musculus OX=10090 GN=Ppt1	Ppt1	34.49	1.289	0.0039563	up
P12710	Fatty acid-binding protein, liver OS=Mus musculus OX=10090 GN=Fabp1	Fabp1	14.245	2.256	4.8381e-06	up
Q9CQ62	2,4-dienoyl-CoA reductase, mitochondrial OS=Mus musculus OX=10090 GN=Decr1	Decr1	36.213	1.625	1.60066e-05	up
Q91XD7	Cysteine-rich with EGF-like domain protein 1 OS=Mus musculus OX=10090 GN=Creld1	Creld1	45.717	1.236	0.0053954	up
P10518	Delta-aminolevulinic acid dehydratase OS=Mus musculus OX=10090 GN=Alad	Alad	36.023	1.501	0.0106626	up
Q9WUR9	Adenylate kinase 4, mitochondrial OS=Mus musculus OX=10090 GN=Ak4	Ak4	25.061	1.487	0.0025957	up
P11404	Fatty acid-binding protein, heart OS=Mus musculus OX=10090 GN=Fabp3	Fabp3	14.819	1.856	9.9492e-07	up
P03921	NADH-ubiquinone oxidoreductase chain 5 OS=Mus musculus OX=10090 GN=Mtnd5	Mtnd5	68.474	0.804	0.0063768	down
Q9JIM1	Equilibrative nucleoside transporter 1 OS=Mus musculus OX=10090 GN=Slc29a1	Slc29a1	50.192	0.797	0.046236	down
Q60590	Alpha-1-acid glycoprotein 1 OS=Mus musculus OX=10090 GN=Orm1	Orm1	23.895	0.786	0.0041822	down
Q8C196	Carbamoyl-phosphate synthase [ammonia], mitochondrial OS=Mus musculus OX=10090 GN=Cps1	Cps1	164.62	2.453	0.004904	up
Q7TQD2	Tubulin polymerization-promoting protein OS=Mus musculus OX=10090 GN=Tppp	Tppp	23.574	0.826	0.041664	down
P68254	14-3-3 protein theta OS=Mus musculus OX=10090 GN=Ywhaq	Ywhaq	27.778	1.217	0.0056771	up
Q8CGN5	Perilipin-1 OS=Mus musculus OX=10090 GN=Plin1	Plin1	55.595	1.833	0.00115624	up
Q9R257	Heme-binding protein 1 OS=Mus musculus OX=10090 GN=Hebp1	Hebp1	21.067	1.203	0.0024046	up
O70548	Telethonin OS=Mus musculus OX=10090 GN=Tcap	Tcap	19.077	1.268	0.00050408	up
P47934	Carnitine O-acetyltransferase OS=Mus musculus OX=10090 GN=Crat	Crat	70.839	1.213	3.6399e-05	up
P82347	Delta-sarcoglycan OS=Mus musculus OX=10090 GN=Sgcd	Sgcd	32.133	1.211	0.0025806	up
O70423	Membrane primary amine oxidase OS=Mus musculus OX=10090 GN=Aoc3	Aoc3	84.533	1.238	0.00029683	up
P03911	NADH-ubiquinone oxidoreductase chain 4 OS=Mus musculus OX=10090 GN=Mtnd4	Mtnd4	51.881	0.744	0.000183123	down
P56395	Cytochrome b5 OS=Mus musculus OX=10090 GN=Cyb5a	Cyb5a	15.241	1.27	0.0069621	up
P19324	Serpin H1 OS=Mus musculus OX=10090 GN=Serpinh1	Serpinh1	46.533	1.327	0.00093538	up
P01027	Complement C3 OS=Mus musculus OX=10090 GN=C3	C3	186.48	1.311	3.2622e-06	up
Q9CQZ5	NADH dehydrogenase [ubiquinone] 1 alpha subcomplex subunit 6 OS=Mus musculus OX=10090 GN=Ndufa6	Ndufa6	15.283	0.83	0.0135159	down
Q921H8	3-ketoacyl-CoA thiolase A, peroxisomal OS=Mus musculus OX=10090 GN=Acaa1a	Acaa1a	43.953	1.411	5.9184e-05	up
Q8QZT1	Acetyl-CoA acetyltransferase, mitochondrial OS=Mus musculus OX=10090 GN=Acat1	Acat1	44.816	1.285	2.1521e-05	up
Q99JT9	1,2-dihydroxy-3-keto-5-methylthiopentene dioxygenase OS=Mus musculus OX=10090 GN=Adi1	Adi1	21.523	0.782	0.024075	down
Q61425	Hydroxyacyl-coenzyme A dehydrogenase, mitochondrial OS=Mus musculus OX=10090 GN=Hadh	Hadh	34.463	1.24	4.4404e-05	up
Q8CHT0	Delta-1-pyrroline-5-carboxylate dehydrogenase, mitochondrial OS=Mus musculus OX=10090 GN=Aldh4a1	Aldh4a1	61.84	1.204	0.00032011	up
P99024	Tubulin beta-5 chain OS=Mus musculus OX=10090 GN=Tubb5	Tubb5	49.67	1.224	0.0066561	up
A3KFX0	Cytosolic 5'-nucleotidase 1A OS=Mus musculus OX=10090 GN=Nt5c1a	Nt5c1a	40.678	0.801	0.0129959	down
P24270	Catalase OS=Mus musculus OX=10090 GN=Cat	Cat	59.795	1.651	0.00092432	up
Q9Z1T2	Thrombospondin-4 OS=Mus musculus OX=10090 GN=Thbs4	Thbs4	106.37	1.388	0.00032153	up
Q60870	Receptor expression-enhancing protein 5 OS=Mus musculus OX=10090 GN=Reep5	Reep5	21.05	0.762	0.00159856	down
Q9D8Y0	EF-hand domain-containing protein D2 OS=Mus musculus OX=10090 GN=Efhd2	Efhd2	26.791	1.317	0.039838	up
Q99P72	Reticulon-4 OS=Mus musculus OX=10090 GN=Rtn4	Rtn4	126.61	0.776	0.00038356	down
P28665	Murinoglobulin-1 OS=Mus musculus OX=10090 GN=Mug1	Mug1	165.3	1.397	0.0042571	up
P17563	Methanethiol oxidase OS=Mus musculus OX=10090 GN=Selenbp1	Selenbp1	52.513	1.2	0.0030974	up
P01864	Ig gamma-2A chain C region secreted form OS=Mus musculus OX=10090	---	36.595	0.705	0.000137984	down
P97352	Protein S100-A13 OS=Mus musculus OX=10090 GN=S100a13	S100a13	11.158	0.76	0.000196573	down
P51660	Peroxisomal multifunctional enzyme type 2 OS=Mus musculus OX=10090 GN=Hsd17b4	Hsd17b4	79.481	1.386	5.96e-05	up
P20152	Vimentin OS=Mus musculus OX=10090 GN=Vim	Vim	53.687	1.327	0.000160306	up
P32020	Non-specific lipid-transfer protein OS=Mus musculus OX=10090 GN=Scp2	Scp2	59.125	1.503	6.1446e-05	up
Q8BLU2	Protein-lysine methyltransferase METTL21C OS=Mus musculus OX=10090 GN=Mettl21c	Mettl21c	27.891	0.594	2.8333e-06	down
Q9WUR2	Enoyl-CoA delta isomerase 2, mitochondrial OS=Mus musculus OX=10090 GN=Eci2	Eci2	43.267	1.406	0.000195269	up
P45952	Medium-chain specific acyl-CoA dehydrogenase, mitochondrial OS=Mus musculus OX=10090 GN=Acadm	Acadm	46.481	1.383	3.6271e-08	up
P50544	Very long-chain specific acyl-CoA dehydrogenase, mitochondrial OS=Mus musculus OX=10090 GN=Acadvl	Acadvl	70.875	1.354	8.6418e-08	up
P37804	Transgelin OS=Mus musculus OX=10090 GN=Tagln	Tagln	22.576	1.279	3.9727e-06	up
Q921G7	Electron transfer flavoprotein-ubiquinone oxidoreductase, mitochondrial OS=Mus musculus OX=10090 GN=Etfdh	Etfdh	68.09	1.303	1.73561e-05	up
P24549	Retinal dehydrogenase 1 OS=Mus musculus OX=10090 GN=Aldh1a1	Aldh1a1	54.467	1.246	0.00111795	up
P01631	Ig kappa chain V-II region 26-10 OS=Mus musculus OX=10090	---	12.273	0.653	0.000139753	down
O70325	Phospholipid hydroperoxide glutathione peroxidase OS=Mus musculus OX=10090 GN=Gpx4	Gpx4	22.228	1.254	3.9629e-05	up
Q8BGR9	Ubiquitin-like domain-containing CTD phosphatase 1 OS=Mus musculus OX=10090 GN=Ublcp1	Ublcp1	36.836	0.771	0.0072624	down
P17665	Cytochrome c oxidase subunit 7C, mitochondrial OS=Mus musculus OX=10090 GN=Cox7c	Cox7c	7.3325	0.687	0.00023873	down
Q07417	Short-chain specific acyl-CoA dehydrogenase, mitochondrial OS=Mus musculus OX=10090 GN=Acads	Acads	44.889	1.332	0.0062799	up
Q99MR9	Protein phosphatase 1 regulatory subunit 3A OS=Mus musculus OX=10090 GN=Ppp1r3a	Ppp1r3a	121.43	0.786	0.00068493	down
P00920	Carbonic anhydrase 2 OS=Mus musculus OX=10090 GN=Ca2	Ca2	29.032	1.203	0.0034431	up
Q91Y97	Fructose-bisphosphate aldolase B OS=Mus musculus OX=10090 GN=Aldob	Aldob	39.507	1.579	0.00121999	up
O70503	Very-long-chain 3-oxoacyl-CoA reductase OS=Mus musculus OX=10090 GN=Hsd17b12	Hsd17b12	34.741	1.23	0.00092091	up
P56376	Acylphosphatase-1 OS=Mus musculus OX=10090 GN=Acyp1	Acyp1	11.241	0.828	0.00050338	down
Q61704	Inter-alpha-trypsin inhibitor heavy chain H3 OS=Mus musculus OX=10090 GN=Itih3	Itih3	99.357	1.238	0.0087618	up
Q8C7E7	Starch-binding domain-containing protein 1 OS=Mus musculus OX=10090 GN=Stbd1	Stbd1	36.127	0.829	0.00059903	down
Q9CPQ1	Cytochrome c oxidase subunit 6C OS=Mus musculus OX=10090 GN=Cox6c	Cox6c	8.4689	0.765	5.9986e-05	down
Q9DCW4	Electron transfer flavoprotein subunit beta OS=Mus musculus OX=10090 GN=Etfb	Etfb	27.623	1.23	0.000163655	up
Q8BIJ6	Isoleucine--tRNA ligase, mitochondrial OS=Mus musculus OX=10090 GN=Iars2	Iars2	112.8	1.204	0.000142418	up
Q9CPP6	NADH dehydrogenase [ubiquinone] 1 alpha subcomplex subunit 5 OS=Mus musculus OX=10090 GN=Ndufa5	Ndufa5	13.36	0.715	6.2659e-05	down
P70349	Histidine triad nucleotide-binding protein 1 OS=Mus musculus OX=10090 GN=Hint1	Hint1	13.777	0.821	0.00049695	down
Q9Z2I8	Succinate--CoA ligase [GDP-forming] subunit beta, mitochondrial OS=Mus musculus OX=10090 GN=Suclg2	Suclg2	46.839	1.284	5.9135e-05	up
A6X935	Inter alpha-trypsin inhibitor, heavy chain 4 OS=Mus musculus OX=10090 GN=Itih4	Itih4	104.66	1.32	0.041936	up
Q9WVL0	Maleylacetoacetate isomerase OS=Mus musculus OX=10090 GN=Gstz1	Gstz1	24.275	1.297	0.00105558	up
Q00623	Apolipoprotein A-I OS=Mus musculus OX=10090 GN=Apoa1	Apoa1	30.615	1.292	1.4578e-06	up
Q91VJ2	Caveolae-associated protein 3 OS=Mus musculus OX=10090 GN=Cavin3	Cavin3	27.853	1.278	0.0065615	up
Q9CXR1	Dehydrogenase/reductase SDR family member 7 OS=Mus musculus OX=10090 GN=Dhrs7	Dhrs7	38.167	1.217	0.0036236	up
P05977	Myosin light chain 1/3, skeletal muscle isoform OS=Mus musculus OX=10090 GN=Myl1	Myl1	20.594	0.82	0.00054462	down
Q99P30	Peroxisomal coenzyme A diphosphatase NUDT7 OS=Mus musculus OX=10090 GN=Nudt7	Nudt7	26.856	1.505	0.00168042	up
Q9Z0F7	Gamma-synuclein OS=Mus musculus OX=10090 GN=Sncg	Sncg	13.159	1.36	0.00041674	up
Q99LD8	N(G),N(G)-dimethylarginine dimethylaminohydrolase 2 OS=Mus musculus OX=10090 GN=Ddah2	Ddah2	29.645	1.266	0.03774	up
Q8BTM8	Filamin-A OS=Mus musculus OX=10090 GN=Flna	Flna	281.22	1.252	0.005056	up
P57787	Monocarboxylate transporter 4 OS=Mus musculus OX=10090 GN=Slc16a3	Slc16a3	50.373	0.816	0.00120092	down
Q8CC36	Cerebral dopamine neurotrophic factor OS=Mus musculus OX=10090 GN=Cdnf	Cdnf	21.031	0.832	0.0194821	down
P51174	Long-chain specific acyl-CoA dehydrogenase, mitochondrial OS=Mus musculus OX=10090 GN=Acadl	Acadl	47.907	1.429	2.1541e-05	up
P41216	Long-chain-fatty-acid--CoA ligase 1 OS=Mus musculus OX=10090 GN=Acsl1	Acsl1	77.951	1.368	2.1794e-07	up
Q3UV17	Keratin, type II cytoskeletal 2 oral OS=Mus musculus OX=10090 GN=Krt76	Krt76	62.844	0.526	0.000116368	down
Q8C6S9	Cilia- and flagella-associated protein 54 OS=Mus musculus OX=10090 GN=Cfap54	Cfap54	353.76	0.785	1.56342e-05	down
P59999	Actin-related protein 2/3 complex subunit 4 OS=Mus musculus OX=10090 GN=Arpc4	Arpc4	19.667	0.815	0.0074404	down
P01029	Complement C4-B OS=Mus musculus OX=10090 GN=C4b	C4b	192.91	1.215	0.0079414	up
Q9Z2Z6	Mitochondrial carnitine/acylcarnitine carrier protein OS=Mus musculus OX=10090 GN=Slc25a20	Slc25a20	33.026	1.388	5.6473e-05	up
Q9QYR9	Acyl-coenzyme A thioesterase 2, mitochondrial OS=Mus musculus OX=10090 GN=Acot2	Acot2	49.656	1.595	3.5779e-05	up
Q2TPA8	Hydroxysteroid dehydrogenase-like protein 2 OS=Mus musculus OX=10090 GN=Hsdl2	Hsdl2	54.208	1.518	0.00048028	up
Q8VCT4	Carboxylesterase 1D OS=Mus musculus OX=10090 GN=Ces1d	Ces1d	61.787	1.635	6.6138e-07	up
P34914	Bifunctional epoxide hydrolase 2 OS=Mus musculus OX=10090 GN=Ephx2	Ephx2	62.515	1.576	0.00075554	up
Q8BLF1	Neutral cholesterol ester hydrolase 1 OS=Mus musculus OX=10090 GN=Nceh1	Nceh1	45.739	1.28	0.00114091	up
Q9CZ42	ATP-dependent (S)-NAD(P)H-hydrate dehydratase OS=Mus musculus OX=10090 GN=Naxd	Naxd	36.717	1.27	0.042104	up
P09411	Phosphoglycerate kinase 1 OS=Mus musculus OX=10090 GN=Pgk1	Pgk1	44.55	0.818	1.68771e-05	down
O70571	[Pyruvate dehydrogenase (acetyl-transferring)] kinase isozyme 4, mitochondrial OS=Mus musculus OX=10090 GN=Pdk4	Pdk4	46.596	1.347	1.54892e-05	up
P01868	Ig gamma-1 chain C region secreted form OS=Mus musculus OX=10090 GN=Ighg1	Ighg1	35.704	0.711	0.0035215	down
Q9R0P9	Ubiquitin carboxyl-terminal hydrolase isozyme L1 OS=Mus musculus OX=10090 GN=Uchl1	Uchl1	24.838	1.312	0.023244	up
Q99LC5	Electron transfer flavoprotein subunit alpha, mitochondrial OS=Mus musculus OX=10090 GN=Etfa	Etfa	35.009	1.321	1.6878e-06	up
O54724	Caveolae-associated protein 1 OS=Mus musculus OX=10090 GN=Cavin1	Cavin1	43.953	1.211	0.00126257	up
O35678	Monoglyceride lipase OS=Mus musculus OX=10090 GN=Mgll	Mgll	33.387	1.734	0.00028449	up
P15501	Prostatic spermine-binding protein OS=Mus musculus OX=10090 GN=Sbp	Sbp	21.966	0.116	7.3118e-07	down
Q9JK42	[Pyruvate dehydrogenase (acetyl-transferring)] kinase isozyme 2, mitochondrial OS=Mus musculus OX=10090 GN=Pdk2	Pdk2	46.04	1.255	0.004299	up
P37040	NADPH--cytochrome P450 reductase OS=Mus musculus OX=10090 GN=Por	Por	77.043	1.253	0.0042018	up
Q63918	Caveolae-associated protein 2 OS=Mus musculus OX=10090 GN=Cavin2	Cavin2	46.763	1.322	0.00106225	up
Q9D9V3	Ethylmalonyl-CoA decarboxylase OS=Mus musculus OX=10090 GN=Echdc1	Echdc1	35.467	1.28	0.00112028	up
Q60854	Serpin B6 OS=Mus musculus OX=10090 GN=Serpinb6	Serpinb6	42.598	0.81	3.6176e-05	down
P10922	Histone H1.0 OS=Mus musculus OX=10090 GN=H1f0	H1f0	20.861	0.833	0.0020435	down
P97822	Acidic leucine-rich nuclear phosphoprotein 32 family member E OS=Mus musculus OX=10090 GN=Anp32e	Anp32e	29.622	0.827	0.0039212	down
Q9CPU0	Lactoylglutathione lyase OS=Mus musculus OX=10090 GN=Glo1	Glo1	20.809	1.208	0.00020469	up
P08074	Carbonyl reductase [NADPH] 2 OS=Mus musculus OX=10090 GN=Cbr2	Cbr2	25.958	0.723	0.000163757	down
Q08857	Platelet glycoprotein 4 OS=Mus musculus OX=10090 GN=Cd36	Cd36	52.697	1.527	0.00021662	up
P97443	Histone-lysine N-methyltransferase Smyd1 OS=Mus musculus OX=10090 GN=Smyd1	Smyd1	56.495	0.785	3.566e-05	down
Q923T9	Calcium/calmodulin-dependent protein kinase type II subunit gamma OS=Mus musculus OX=10090 GN=Camk2g	Camk2g	59.606	0.777	0.0028427	down
Q60714	Long-chain fatty acid transport protein 1 OS=Mus musculus OX=10090 GN=Slc27a1	Slc27a1	71.275	1.21	0.008759	up
P59017	Bcl-2-like protein 13 OS=Mus musculus OX=10090 GN=Bcl2l13	Bcl2l13	46.719	0.787	0.017295	down
Q9CWM4	Prefoldin subunit 1 OS=Mus musculus OX=10090 GN=Pfdn1	Pfdn1	14.254	0.79	0.016724	down
P47738	Aldehyde dehydrogenase, mitochondrial OS=Mus musculus OX=10090 GN=Aldh2	Aldh2	56.537	1.309	0.00024184	up
P63038	60 kDa heat shock protein, mitochondrial OS=Mus musculus OX=10090 GN=Hspd1	Hspd1	60.955	1.231	6.314e-05	up
Q9R0H0	Peroxisomal acyl-coenzyme A oxidase 1 OS=Mus musculus OX=10090 GN=Acox1	Acox1	74.648	1.483	0.0009845	up
Q9D0G0	28S ribosomal protein S30, mitochondrial OS=Mus musculus OX=10090 GN=Mrps30	Mrps30	49.939	1.6	0.0047558	up
P68033	Actin, alpha cardiac muscle 1 OS=Mus musculus OX=10090 GN=Actc1	Actc1	42.019	0.776	0.0106206	down
Q8BH64	EH domain-containing protein 2 OS=Mus musculus OX=10090 GN=Ehd2	Ehd2	61.174	1.205	0.026357	up
Q61554	Fibrillin-1 OS=Mus musculus OX=10090 GN=Fbn1	Fbn1	312.3	0.81	4.015e-05	down
Q06890	Clusterin OS=Mus musculus OX=10090 GN=Clu	Clu	51.655	1.493	0.0119198	up
P42125	Enoyl-CoA delta isomerase 1, mitochondrial OS=Mus musculus OX=10090 GN=Eci1	Eci1	32.25	1.403	6.1671e-05	up
Q8BWT1	3-ketoacyl-CoA thiolase, mitochondrial OS=Mus musculus OX=10090 GN=Acaa2	Acaa2	41.829	1.637	0.00052042	up
Q9D855	Cytochrome b-c1 complex subunit 7 OS=Mus musculus OX=10090 GN=Uqcrb	Uqcrb	13.527	0.715	0.000121406	down
Q9CYH2	Redox-regulatory protein FAM213A OS=Mus musculus OX=10090 GN=Fam213a	Fam213a	24.394	1.248	0.00088012	up
P16330	2',3'-cyclic-nucleotide 3'-phosphodiesterase OS=Mus musculus OX=10090 GN=Cnp	Cnp	47.123	1.242	0.0120402	up
Q99JY0	Trifunctional enzyme subunit beta, mitochondrial OS=Mus musculus OX=10090 GN=Hadhb	Hadhb	51.386	1.465	3.5396e-06	up
Q8R1I1	Cytochrome b-c1 complex subunit 9 OS=Mus musculus OX=10090 GN=Uqcr10	Uqcr10	7.4454	0.756	0.00177901	down
Q61334	B-cell receptor-associated protein 29 OS=Mus musculus OX=10090 GN=Bcap29	Bcap29	27.964	0.778	0.00114006	down
Q9D517	1-acyl-sn-glycerol-3-phosphate acyltransferase gamma OS=Mus musculus OX=10090 GN=Agpat3	Agpat3	43.295	1.212	0.000143053	up
Q80VJ2	Steroid receptor RNA activator 1 OS=Mus musculus OX=10090 GN=Sra1	Sra1	25.557	0.644	0.0101432	down
P04117	Fatty acid-binding protein, adipocyte OS=Mus musculus OX=10090 GN=Fabp4	Fabp4	14.65	1.631	4.5574e-07	up
Q9CRB6	Tubulin polymerization-promoting protein family member 3 OS=Mus musculus OX=10090 GN=Tppp3	Tppp3	18.965	0.749	0.000181171	down
Q8BMS1	Trifunctional enzyme subunit alpha, mitochondrial OS=Mus musculus OX=10090 GN=Hadha	Hadha	82.669	1.533	3.6249e-05	up
P20801	Troponin C, skeletal muscle OS=Mus musculus OX=10090 GN=Tnnc2	Tnnc2	18.11	0.828	0.00146216	down
Q05816	Fatty acid-binding protein, epidermal OS=Mus musculus OX=10090 GN=Fabp5	Fabp5	15.137	1.526	0.029624	up
P35505	Fumarylacetoacetase OS=Mus musculus OX=10090 GN=Fah	Fah	46.175	1.522	0.018475	up
Q9JHL1	Na(+)/H(+) exchange regulatory cofactor NHE-RF2 OS=Mus musculus OX=10090 GN=Slc9a3r2	Slc9a3r2	37.402	1.513	0.0187754	up
Q80UG5	Septin-9 OS=Mus musculus OX=10090 GN=Sept9	Sept9	65.574	1.315	0.0154603	up
Q9QUR8	Semaphorin-7A OS=Mus musculus OX=10090 GN=Sema7a	Sema7a	74.993	0.82	0.0191604	down
Q4VAE3	Transmembrane protein 65 OS=Mus musculus OX=10090 GN=Tmem65	Tmem65	24.918	1.277	0.02874	up
Q9WU28	Prefoldin subunit 5 OS=Mus musculus OX=10090 GN=Pfdn5	Pfdn5	17.356	0.671	0.029141	down
Q8CIM3	D-2-hydroxyglutarate dehydrogenase, mitochondrial OS=Mus musculus OX=10090 GN=D2hgdh	D2hgdh	58.575	0.511	0.0108411	down
O70624	Myocilin OS=Mus musculus OX=10090 GN=Myoc	Myoc	55.313	2.304	0.00182252	up
P43883	Perilipin-2 OS=Mus musculus OX=10090 GN=Plin2	Plin2	46.646	2.301	0.002224	up
Q9CXV1	Succinate dehydrogenase [ubiquinone] cytochrome b small subunit, mitochondrial OS=Mus musculus OX=10090 GN=Sdhd	Sdhd	17.014	0.77	0.020561	down
O54988	STE20-like serine/threonine-protein kinase OS=Mus musculus OX=10090 GN=Slk	Slk	141.46	0.717	0.043344	down
Q3UQ28	Peroxidasin homolog OS=Mus musculus OX=10090 GN=Pxdn	Pxdn	165.1	1.247	0.0102818	up
P0DN34	NADH dehydrogenase [ubiquinone] 1 beta subcomplex subunit 1 OS=Mus musculus OX=10090 GN=Ndufb1	Ndufb1	6.954	0.652	0.0143381	down
Q99K82	Spermine oxidase OS=Mus musculus OX=10090 GN=Smox	Smox	61.852	0.537	0.0055188	down
Q9DBG5	Perilipin-3 OS=Mus musculus OX=10090 GN=Plin3	Plin3	47.262	0.802	0.0049801	down
P21279	Guanine nucleotide-binding protein G(q) subunit alpha OS=Mus musculus OX=10090 GN=Gnaq	Gnaq	42.158	1.234	0.030804	up
Q9QXZ0	Microtubule-actin cross-linking factor 1 OS=Mus musculus OX=10090 GN=Macf1	Macf1	831.87	0.763	0.02134	down
Q08091	Calponin-1 OS=Mus musculus OX=10090 GN=Cnn1	Cnn1	33.355	1.247	0.041361	up
P68373	Tubulin alpha-1C chain OS=Mus musculus OX=10090 GN=Tuba1c	Tuba1c	49.909	1.326	0.028517	up
A2BIM8	Major urinary protein 18 OS=Mus musculus OX=10090 GN=Mup18	Mup18	20.762	1.206	0.0172983	up
Q64442	Sorbitol dehydrogenase OS=Mus musculus OX=10090 GN=Sord	Sord	38.249	1.511	0.0172761	up
Q8BVG4	Dipeptidyl peptidase 9 OS=Mus musculus OX=10090 GN=Dpp9	Dpp9	98	1.389	0.034905	up
Q9QXY6	EH domain-containing protein 3 OS=Mus musculus OX=10090 GN=Ehd3	Ehd3	60.82	3.816	0.00069549	up
P63158	High mobility group protein B1 OS=Mus musculus OX=10090 GN=Hmgb1	Hmgb1	24.893	1.237	0.0102784	up
Q9CZW4	Long-chain-fatty-acid--CoA ligase 3 OS=Mus musculus OX=10090 GN=Acsl3	Acsl3	80.491	0.695	0.0119643	down
Q9CYR0	Single-stranded DNA-binding protein, mitochondrial OS=Mus musculus OX=10090 GN=Ssbp1	Ssbp1	17.319	0.774	0.027897	down
P55012	Solute carrier family 12 member 2 OS=Mus musculus OX=10090 GN=Slc12a2	Slc12a2	131.03	0.829	0.00163702	down
Q9CYW4	Haloacid dehalogenase-like hydrolase domain-containing protein 3 OS=Mus musculus OX=10090 GN=Hdhd3	Hdhd3	28.027	1.388	0.0139198	up
Q8R2Y2	Cell surface glycoprotein MUC18 OS=Mus musculus OX=10090 GN=Mcam	Mcam	71.545	1.224	0.041022	up
P48725	Pericentrin OS=Mus musculus OX=10090 GN=Pcnt	Pcnt	329.46	0.716	0.0069242	down
Q8R0Y6	Cytosolic 10-formyltetrahydrofolate dehydrogenase OS=Mus musculus OX=10090 GN=Aldh1l1	Aldh1l1	98.708	1.745	0.039737	up
P49442	Inositol polyphosphate 1-phosphatase OS=Mus musculus OX=10090 GN=Inpp1	Inpp1	43.346	1.321	0.021303	up
O55026	Ectonucleoside triphosphate diphosphohydrolase 2 OS=Mus musculus OX=10090 GN=Entpd2	Entpd2	54.319	1.34	0.0129378	up
Q9WVG6	Histone-arginine methyltransferase CARM1 OS=Mus musculus OX=10090 GN=Carm1	Carm1	65.853	0.453	0.04156	down
*P < 0.05, IR compared with control, student’s t test of log2 transformed signals.

## Sheet: Supp. Table4
Supplementary Table 4. Common DEPs in WAT, liver and skeletal muscle
Protein accession	Protein description	Gene name	WAT			Liver			Skeletal muscle
			Ratio	P-value*	Regulation in IR	Ratio	P-value*	Regulation in IR	Ratio	P-value*	Regulation in IR
Q91V92	ATP-citrate synthase OS	Acly	0.542	5.86e-07	down	0.38	2e-06	down	0.75	0.00116	down
P11087	Collagen alpha-1(I) chain	Col1a1	0.788	0.000697	down	0.75	0.00696	down	0.61	2.73e-06	down
P01868	Ig gamma-1 chain C region secreted form	Ighg1	0.795	0.000221	down	0.8	0.000543	down	0.71	0.00352	down
P41216	Long-chain-fatty-acid--CoA ligase 1	Acsl1	1.452	3.4e-07	up	1.28	1.5e-05	up	1.37	2.18e-07	up
Q08857	Platelet glycoprotein 4	Cd36	1.323	0.0481	up	1.45	0.000664	up	1.53	0.000217	up
Q61646	Haptoglobin	Hp	2.368	1e-06	up	1.42	8.89e-08	up	2.54	0.000995	up
P43883	Perilipin-2	Plin2	2.186	3.7e-05	up	1.4	0.000165	up	2.3	0.00222	up
Q3UQ28	Peroxidasin homolog	Pxdn	2.009	1.97e-07	up	1.29	0.00836	up	1.25	0.0103	up
*P < 0.05, IR compared with control, student’s t test.

## Sheet: Supp. Table5
Supplementary Table 5. Cross-tissue interface of IR
Souce protein		Target protein		Interaction type
Category	KEGG Gene ID	Category	KEGG Gene ID
WAT receptor	mmu:72535	WAT down-stream protein	mmu:11522	Intra-tissue interaction (WAT)
Liver up-stream protein	mmu:103988	Liver secreted protein	mmu:14751	Intra-tissue interaction (Liver)
WAT receptor	mmu:110695	WAT down-stream protein	mmu:11522	Intra-tissue interaction (WAT)
WAT receptor	mmu:11671	WAT down-stream protein	mmu:58810	Intra-tissue interaction (WAT)
Liver receptor	mmu:11671	Liver down-stream protein	mmu:58810	Intra-tissue interaction (Liver)
Liver receptor	mmu:110695	Liver down-stream protein	mmu:26876	Intra-tissue interaction (Liver)
Liver receptor	mmu:11669	Liver down-stream protein	mmu:26876	Intra-tissue interaction (Liver)
WAT receptor	mmu:216019	WAT down-stream protein	mmu:319625	Intra-tissue interaction (WAT)
WAT receptor	mmu:11669	WAT down-stream protein	mmu:11522	Intra-tissue interaction (WAT)
WAT receptor	mmu:56752	WAT down-stream protein	mmu:58810	Intra-tissue interaction (WAT)
Liver receptor	mmu:56752	Liver down-stream protein	mmu:58810	Intra-tissue interaction (Liver)
WAT receptor	mmu:56752	WAT down-stream protein	mmu:11522	Intra-tissue interaction (WAT)
WAT receptor	mmu:110695	WAT down-stream protein	mmu:58810	Intra-tissue interaction (WAT)
Liver receptor	mmu:110695	Liver down-stream protein	mmu:58810	Intra-tissue interaction (Liver)
WAT receptor	mmu:18770	WAT down-stream protein	mmu:13808	Intra-tissue interaction (WAT)
WAT receptor	mmu:15277	WAT down-stream protein	mmu:319625	Intra-tissue interaction (WAT)
Liver receptor	mmu:72535	Liver down-stream protein	mmu:26876	Intra-tissue interaction (Liver)
WAT receptor	mmu:15275	WAT down-stream protein	mmu:319625	Intra-tissue interaction (WAT)
WAT receptor	mmu:103988	WAT down-stream protein	mmu:319625	Intra-tissue interaction (WAT)
Liver receptor	mmu:11671	Liver down-stream protein	mmu:26876	Intra-tissue interaction (Liver)
WAT receptor	mmu:18746	WAT down-stream protein	mmu:13808	Intra-tissue interaction (WAT)
WAT receptor	mmu:18770	WAT down-stream protein	mmu:13807	Intra-tissue interaction (WAT)
WAT receptor	mmu:18746	WAT down-stream protein	mmu:13807	Intra-tissue interaction (WAT)
Liver receptor	mmu:56752	Liver down-stream protein	mmu:26876	Intra-tissue interaction (Liver)
WAT receptor	mmu:11669	WAT down-stream protein	mmu:58810	Intra-tissue interaction (WAT)
Liver receptor	mmu:11669	Liver down-stream protein	mmu:58810	Intra-tissue interaction (Liver)
WAT receptor	mmu:212032	WAT down-stream protein	mmu:319625	Intra-tissue interaction (WAT)
Liver up-stream protein	mmu:212032	Liver secreted protein	mmu:14751	Intra-tissue interaction (Liver)
WAT receptor	mmu:11671	WAT down-stream protein	mmu:11522	Intra-tissue interaction (WAT)
WAT receptor	mmu:72535	WAT down-stream protein	mmu:58810	Intra-tissue interaction (WAT)
Liver receptor	mmu:72535	Liver down-stream protein	mmu:58810	Intra-tissue interaction (Liver)
Liver up-stream protein	mmu:21881	Liver secreted protein	mmu:14751	Intra-tissue interaction (Liver)
WAT receptor	mmu:212032	WAT down-stream protein	mmu:270198	Intra-tissue interaction (WAT)
WAT receptor	mmu:212032	WAT down-stream protein	mmu:18642	Intra-tissue interaction (WAT)
WAT receptor	mmu:15277	WAT down-stream protein	mmu:18642	Intra-tissue interaction (WAT)
WAT receptor	mmu:15275	WAT down-stream protein	mmu:18642	Intra-tissue interaction (WAT)
WAT receptor	mmu:216019	WAT down-stream protein	mmu:18642	Intra-tissue interaction (WAT)
WAT receptor	mmu:15277	WAT down-stream protein	mmu:270198	Intra-tissue interaction (WAT)
WAT receptor	mmu:216019	WAT down-stream protein	mmu:270198	Intra-tissue interaction (WAT)
WAT receptor	mmu:15275	WAT down-stream protein	mmu:270198	Intra-tissue interaction (WAT)
WAT receptor	mmu:212032	WAT down-stream protein	mmu:12091	Intra-tissue interaction (WAT)
WAT receptor	mmu:103988	WAT down-stream protein	mmu:12091	Intra-tissue interaction (WAT)
WAT receptor	mmu:216019	WAT down-stream protein	mmu:12091	Intra-tissue interaction (WAT)
WAT receptor	mmu:15275	WAT down-stream protein	mmu:12091	Intra-tissue interaction (WAT)
WAT receptor	mmu:72157	WAT down-stream protein	mmu:216558	Intra-tissue interaction (WAT)
WAT receptor	mmu:15277	WAT down-stream protein	mmu:12091	Intra-tissue interaction (WAT)
WAT receptor	mmu:66681	WAT down-stream protein	mmu:216558	Intra-tissue interaction (WAT)
Liver receptor	mmu:11669	Liver down-stream protein	mmu:13119	Intra-tissue interaction (Liver)
Liver receptor	mmu:56752	Liver down-stream protein	mmu:13119	Intra-tissue interaction (Liver)
Liver receptor	mmu:110695	Liver down-stream protein	mmu:13119	Intra-tissue interaction (Liver)
Liver receptor	mmu:11671	Liver down-stream protein	mmu:13119	Intra-tissue interaction (Liver)
Liver receptor	mmu:72535	Liver down-stream protein	mmu:13119	Intra-tissue interaction (Liver)
WAT receptor	mmu:103850	WAT down-stream protein	mmu:18950	Intra-tissue interaction (WAT)
WAT receptor	mmu:12495	WAT down-stream protein	mmu:207728	Intra-tissue interaction (WAT)
WAT receptor	mmu:66763	WAT down-stream protein	mmu:18950	Intra-tissue interaction (WAT)
Muscle receptor	mmu:18746	Muscle down-stream protein	mmu:12496	Intra-tissue interaction (Muscle)
WAT receptor	mmu:107569	WAT down-stream protein	mmu:11486	Intra-tissue interaction (WAT)
WAT receptor	mmu:56520	WAT down-stream protein	mmu:11637	Intra-tissue interaction (WAT)
Muscle receptor	mmu:12495	Muscle down-stream protein	mmu:11639	Intra-tissue interaction (Muscle)
WAT receptor	mmu:215446	WAT down-stream protein	mmu:76025	Intra-tissue interaction (WAT)
WAT receptor	mmu:50773	WAT down-stream protein	mmu:11486	Intra-tissue interaction (WAT)
WAT receptor	mmu:171567	WAT down-stream protein	mmu:76025	Intra-tissue interaction (WAT)
WAT receptor	mmu:103850	WAT down-stream protein	mmu:11534	Intra-tissue interaction (WAT)
WAT receptor	mmu:18102	WAT down-stream protein	mmu:76025	Intra-tissue interaction (WAT)
WAT receptor	mmu:171567	WAT down-stream protein	mmu:11637	Intra-tissue interaction (WAT)
WAT receptor	mmu:23959	WAT down-stream protein	mmu:11486	Intra-tissue interaction (WAT)
WAT receptor	mmu:50773	WAT down-stream protein	mmu:18950	Intra-tissue interaction (WAT)
WAT receptor	mmu:18103	WAT down-stream protein	mmu:11637	Intra-tissue interaction (WAT)
WAT receptor	mmu:66681	WAT down-stream protein	mmu:110639	Intra-tissue interaction (WAT)
WAT receptor	mmu:12495	WAT down-stream protein	mmu:11637	Intra-tissue interaction (WAT)
WAT receptor	mmu:11821	WAT down-stream protein	mmu:11534	Intra-tissue interaction (WAT)
Muscle receptor	mmu:12495	Muscle down-stream protein	mmu:12496	Intra-tissue interaction (Muscle)
WAT receptor	mmu:76952	WAT down-stream protein	mmu:18950	Intra-tissue interaction (WAT)
WAT receptor	mmu:12495	WAT down-stream protein	mmu:11534	Intra-tissue interaction (WAT)
WAT receptor	mmu:18770	WAT down-stream protein	mmu:11637	Intra-tissue interaction (WAT)
WAT receptor	mmu:107569	WAT down-stream protein	mmu:11534	Intra-tissue interaction (WAT)
Muscle receptor	mmu:18770	Muscle down-stream protein	mmu:11639	Intra-tissue interaction (Muscle)
WAT receptor	mmu:66681	WAT down-stream protein	mmu:19139	Intra-tissue interaction (WAT)
WAT receptor	mmu:15452	WAT down-stream protein	mmu:14544	Intra-tissue interaction (WAT)
WAT receptor	mmu:23959	WAT down-stream protein	mmu:11534	Intra-tissue interaction (WAT)
WAT receptor	mmu:18102	WAT down-stream protein	mmu:11637	Intra-tissue interaction (WAT)
WAT receptor	mmu:215446	WAT down-stream protein	mmu:207728	Intra-tissue interaction (WAT)
WAT receptor	mmu:23959	WAT down-stream protein	mmu:18950	Intra-tissue interaction (WAT)
WAT receptor	mmu:215446	WAT down-stream protein	mmu:11534	Intra-tissue interaction (WAT)
WAT receptor	mmu:11821	WAT down-stream protein	mmu:18950	Intra-tissue interaction (WAT)
WAT receptor	mmu:230718	WAT down-stream protein	mmu:18950	Intra-tissue interaction (WAT)
WAT receptor	mmu:76952	WAT down-stream protein	mmu:11486	Intra-tissue interaction (WAT)
WAT receptor	mmu:76952	WAT down-stream protein	mmu:11534	Intra-tissue interaction (WAT)
WAT receptor	mmu:107569	WAT down-stream protein	mmu:18950	Intra-tissue interaction (WAT)
WAT receptor	mmu:66763	WAT down-stream protein	mmu:11486	Intra-tissue interaction (WAT)
Muscle receptor	mmu:18746	Muscle down-stream protein	mmu:11639	Intra-tissue interaction (Muscle)
WAT receptor	mmu:66763	WAT down-stream protein	mmu:11534	Intra-tissue interaction (WAT)
WAT receptor	mmu:230718	WAT down-stream protein	mmu:11486	Intra-tissue interaction (WAT)
WAT receptor	mmu:12495	WAT down-stream protein	mmu:76025	Intra-tissue interaction (WAT)
WAT receptor	mmu:103850	WAT down-stream protein	mmu:11486	Intra-tissue interaction (WAT)
WAT receptor	mmu:18746	WAT down-stream protein	mmu:11637	Intra-tissue interaction (WAT)
Muscle receptor	mmu:18770	Muscle down-stream protein	mmu:12496	Intra-tissue interaction (Muscle)
WAT receptor	mmu:56520	WAT down-stream protein	mmu:76025	Intra-tissue interaction (WAT)
WAT receptor	mmu:50773	WAT down-stream protein	mmu:11534	Intra-tissue interaction (WAT)
WAT receptor	mmu:18103	WAT down-stream protein	mmu:76025	Intra-tissue interaction (WAT)
WAT receptor	mmu:230718	WAT down-stream protein	mmu:11534	Intra-tissue interaction (WAT)
WAT receptor	mmu:215446	WAT down-stream protein	mmu:11637	Intra-tissue interaction (WAT)
WAT receptor	mmu:56520	WAT down-stream protein	mmu:21915	Intra-tissue interaction (WAT)
WAT receptor	mmu:107569	WAT down-stream protein	mmu:66422	Intra-tissue interaction (WAT)
WAT receptor	mmu:171567	WAT down-stream protein	mmu:66422	Intra-tissue interaction (WAT)
WAT receptor	mmu:18102	WAT down-stream protein	mmu:66422	Intra-tissue interaction (WAT)
WAT receptor	mmu:331487	WAT down-stream protein	mmu:18950	Intra-tissue interaction (WAT)
WAT receptor	mmu:50773	WAT down-stream protein	mmu:66422	Intra-tissue interaction (WAT)
WAT receptor	mmu:171567	WAT down-stream protein	mmu:21915	Intra-tissue interaction (WAT)
WAT receptor	mmu:230718	WAT down-stream protein	mmu:66422	Intra-tissue interaction (WAT)
WAT receptor	mmu:18103	WAT down-stream protein	mmu:66422	Intra-tissue interaction (WAT)
WAT receptor	mmu:12495	WAT down-stream protein	mmu:21915	Intra-tissue interaction (WAT)
WAT receptor	mmu:23959	WAT down-stream protein	mmu:66422	Intra-tissue interaction (WAT)
WAT receptor	mmu:56520	WAT down-stream protein	mmu:66422	Intra-tissue interaction (WAT)
WAT receptor	mmu:103850	WAT down-stream protein	mmu:66422	Intra-tissue interaction (WAT)
WAT receptor	mmu:18103	WAT down-stream protein	mmu:21915	Intra-tissue interaction (WAT)
WAT receptor	mmu:18102	WAT down-stream protein	mmu:21915	Intra-tissue interaction (WAT)
WAT receptor	mmu:76952	WAT down-stream protein	mmu:66422	Intra-tissue interaction (WAT)
WAT receptor	mmu:66763	WAT down-stream protein	mmu:66422	Intra-tissue interaction (WAT)
WAT receptor	mmu:215446	WAT down-stream protein	mmu:21915	Intra-tissue interaction (WAT)
WAT receptor	mmu:110695	WAT down-stream protein	mmu:12116	Intra-tissue interaction (WAT)
WAT receptor	mmu:100470	WAT down-stream protein	mmu:11720	Intra-tissue interaction (WAT)
Muscle receptor	mmu:100470	Muscle down-stream protein	mmu:104923	Intra-tissue interaction (Muscle)
WAT receptor	mmu:56752	WAT down-stream protein	mmu:268860	Intra-tissue interaction (WAT)
WAT receptor	mmu:110695	WAT down-stream protein	mmu:268860	Intra-tissue interaction (WAT)
WAT receptor	mmu:11669	WAT down-stream protein	mmu:104776	Intra-tissue interaction (WAT)
WAT receptor	mmu:110695	WAT down-stream protein	mmu:104776	Intra-tissue interaction (WAT)
WAT receptor	mmu:11671	WAT down-stream protein	mmu:268860	Intra-tissue interaction (WAT)
WAT receptor	mmu:11671	WAT down-stream protein	mmu:104776	Intra-tissue interaction (WAT)
WAT receptor	mmu:72535	WAT down-stream protein	mmu:268860	Intra-tissue interaction (WAT)
WAT receptor	mmu:11669	WAT down-stream protein	mmu:268860	Intra-tissue interaction (WAT)
WAT receptor	mmu:72535	WAT down-stream protein	mmu:104776	Intra-tissue interaction (WAT)
WAT receptor	mmu:56752	WAT down-stream protein	mmu:104776	Intra-tissue interaction (WAT)
WAT up-stream protein	mmu:234407	WAT secreted protein	mmu:26433	Intra-tissue interaction (WAT)
WAT up-stream protein	mmu:73251	WAT secreted protein	mmu:26433	Intra-tissue interaction (WAT)
WAT receptor	mmu:56752	WAT down-stream protein	mmu:67092	Intra-tissue interaction (WAT)
WAT receptor	mmu:11669	WAT down-stream protein	mmu:67092	Intra-tissue interaction (WAT)
WAT receptor	mmu:11671	WAT down-stream protein	mmu:66054	Intra-tissue interaction (WAT)
WAT receptor	mmu:110695	WAT down-stream protein	mmu:67092	Intra-tissue interaction (WAT)
WAT receptor	mmu:72535	WAT down-stream protein	mmu:66054	Intra-tissue interaction (WAT)
WAT receptor	mmu:11669	WAT down-stream protein	mmu:66054	Intra-tissue interaction (WAT)
WAT receptor	mmu:110695	WAT down-stream protein	mmu:66054	Intra-tissue interaction (WAT)
WAT receptor	mmu:72535	WAT down-stream protein	mmu:67092	Intra-tissue interaction (WAT)
WAT receptor	mmu:56752	WAT down-stream protein	mmu:66054	Intra-tissue interaction (WAT)
WAT receptor	mmu:11671	WAT down-stream protein	mmu:67092	Intra-tissue interaction (WAT)
Liver up-stream protein	mmu:14718	Liver secreted protein	mmu:17319	Intra-tissue interaction (Liver)
Liver receptor	mmu:15445	Liver down-stream protein	mmu:14718	Intra-tissue interaction (Liver)
WAT receptor	mmu:11671	WAT down-stream protein	mmu:17161	Intra-tissue interaction (WAT)
WAT receptor	mmu:56752	WAT down-stream protein	mmu:17161	Intra-tissue interaction (WAT)
WAT receptor	mmu:11669	WAT down-stream protein	mmu:17161	Intra-tissue interaction (WAT)
WAT receptor	mmu:110695	WAT down-stream protein	mmu:109731	Intra-tissue interaction (WAT)
WAT receptor	mmu:56752	WAT down-stream protein	mmu:109731	Intra-tissue interaction (WAT)
WAT receptor	mmu:11671	WAT down-stream protein	mmu:109731	Intra-tissue interaction (WAT)
WAT receptor	mmu:100470	WAT down-stream protein	mmu:109731	Intra-tissue interaction (WAT)
WAT receptor	mmu:72535	WAT down-stream protein	mmu:109731	Intra-tissue interaction (WAT)
WAT receptor	mmu:100470	WAT down-stream protein	mmu:15930	Intra-tissue interaction (WAT)
WAT receptor	mmu:100470	WAT down-stream protein	mmu:17161	Intra-tissue interaction (WAT)
WAT receptor	mmu:72535	WAT down-stream protein	mmu:17161	Intra-tissue interaction (WAT)
WAT receptor	mmu:110695	WAT down-stream protein	mmu:17161	Intra-tissue interaction (WAT)
WAT receptor	mmu:11669	WAT down-stream protein	mmu:109731	Intra-tissue interaction (WAT)
WAT receptor	mmu:72157	WAT down-stream protein	mmu:110095	Intra-tissue interaction (WAT)
WAT receptor	mmu:66681	WAT down-stream protein	mmu:19309	Intra-tissue interaction (WAT)
WAT receptor	mmu:72157	WAT down-stream protein	mmu:110078	Intra-tissue interaction (WAT)
WAT receptor	mmu:66681	WAT down-stream protein	mmu:110078	Intra-tissue interaction (WAT)
Liver up-stream protein	mmu:14377	Liver secreted protein	mmu:14751	Intra-tissue interaction (Liver)
WAT receptor	mmu:66681	WAT down-stream protein	mmu:110095	Intra-tissue interaction (WAT)
WAT receptor	mmu:72157	WAT down-stream protein	mmu:19309	Intra-tissue interaction (WAT)
Liver up-stream protein	mmu:26384	Liver secreted protein	mmu:14751	Intra-tissue interaction (Liver)
Liver receptor	mmu:69923	Liver down-stream protein	mmu:14732	Intra-tissue interaction (Liver)
WAT up-stream protein	mmu:13350	WAT secreted protein	mmu:16891	Intra-tissue interaction (WAT)
WAT up-stream protein	mmu:67916	WAT secreted protein	mmu:16891	Intra-tissue interaction (WAT)
Liver receptor	mmu:23945	Liver down-stream protein	mmu:58810	Intra-tissue interaction (Liver)
WAT up-stream protein	mmu:66853	WAT secreted protein	mmu:16891	Intra-tissue interaction (WAT)
WAT receptor	mmu:18746	WAT down-stream protein	mmu:16832	Intra-tissue interaction (WAT)
Muscle receptor	mmu:18746	Muscle down-stream protein	mmu:16832	Intra-tissue interaction (Muscle)
WAT receptor	mmu:18746	WAT down-stream protein	mmu:16833	Intra-tissue interaction (WAT)
WAT receptor	mmu:18770	WAT down-stream protein	mmu:18598	Intra-tissue interaction (WAT)
WAT receptor	mmu:110695	WAT down-stream protein	mmu:75572	Intra-tissue interaction (WAT)
WAT receptor	mmu:11669	WAT down-stream protein	mmu:75572	Intra-tissue interaction (WAT)
WAT receptor	mmu:18746	WAT down-stream protein	mmu:107029	Intra-tissue interaction (WAT)
WAT receptor	mmu:18746	WAT down-stream protein	mmu:18598	Intra-tissue interaction (WAT)
WAT receptor	mmu:56752	WAT down-stream protein	mmu:75572	Intra-tissue interaction (WAT)
WAT receptor	mmu:18770	WAT down-stream protein	mmu:16832	Intra-tissue interaction (WAT)
Muscle receptor	mmu:18770	Muscle down-stream protein	mmu:16832	Intra-tissue interaction (Muscle)
WAT receptor	mmu:18770	WAT down-stream protein	mmu:16833	Intra-tissue interaction (WAT)
WAT receptor	mmu:11671	WAT down-stream protein	mmu:75572	Intra-tissue interaction (WAT)
WAT receptor	mmu:18770	WAT down-stream protein	mmu:107029	Intra-tissue interaction (WAT)
WAT receptor	mmu:18746	WAT down-stream protein	mmu:52815	Intra-tissue interaction (WAT)
WAT receptor	mmu:72535	WAT down-stream protein	mmu:75572	Intra-tissue interaction (WAT)
WAT receptor	mmu:18770	WAT down-stream protein	mmu:52815	Intra-tissue interaction (WAT)
Liver receptor	mmu:209011	Liver down-stream protein	mmu:67993	Intra-tissue interaction (Liver)
WAT up-stream protein	mmu:18950	WAT secreted protein	mmu:59027	Intra-tissue interaction (WAT)
WAT up-stream protein	mmu:67993	WAT secreted protein	mmu:59027	Intra-tissue interaction (WAT)
WAT receptor	mmu:66763	WAT down-stream protein	mmu:67993	Intra-tissue interaction (WAT)
Liver receptor	mmu:12182	Liver down-stream protein	mmu:18950	Intra-tissue interaction (Liver)
Liver receptor	mmu:18113	Liver down-stream protein	mmu:11761	Intra-tissue interaction (Liver)
WAT receptor	mmu:107569	WAT down-stream protein	mmu:67993	Intra-tissue interaction (WAT)
Liver receptor	mmu:18113	Liver down-stream protein	mmu:213043	Intra-tissue interaction (Liver)
Liver receptor	mmu:18113	Liver down-stream protein	mmu:71724	Intra-tissue interaction (Liver)
WAT receptor	mmu:50773	WAT down-stream protein	mmu:67993	Intra-tissue interaction (WAT)
WAT receptor	mmu:76952	WAT down-stream protein	mmu:67993	Intra-tissue interaction (WAT)
WAT receptor	mmu:103850	WAT down-stream protein	mmu:67993	Intra-tissue interaction (WAT)
WAT receptor	mmu:23959	WAT down-stream protein	mmu:67993	Intra-tissue interaction (WAT)
WAT receptor	mmu:230718	WAT down-stream protein	mmu:67993	Intra-tissue interaction (WAT)
Liver receptor	mmu:11797	Liver down-stream protein	mmu:12367	Intra-tissue interaction (Liver)
Liver receptor	mmu:11799	Liver down-stream protein	mmu:12367	Intra-tissue interaction (Liver)
Liver receptor	mmu:11796	Liver down-stream protein	mmu:12367	Intra-tissue interaction (Liver)
Liver receptor	mmu:11798	Liver down-stream protein	mmu:12367	Intra-tissue interaction (Liver)
WAT receptor	mmu:12671	WAT down-stream protein	mmu:14682	Intra-tissue interaction (WAT)
WAT receptor	mmu:13618	WAT down-stream protein	mmu:14682	Intra-tissue interaction (WAT)
WAT up-stream protein	mmu:71775	WAT secreted protein	mmu:22042	Intra-tissue interaction (WAT)
WAT receptor	mmu:16412	WAT down-stream protein	mmu:18750	Intra-tissue interaction (WAT)
WAT receptor	mmu:16412	WAT down-stream protein	mmu:12389	Intra-tissue interaction (WAT)
Liver receptor	mmu:16412	Liver down-stream protein	mmu:12389	Intra-tissue interaction (Liver)
WAT receptor	mmu:16412	WAT down-stream protein	mmu:12390	Intra-tissue interaction (WAT)
Liver receptor	mmu:243816	Liver down-stream protein	mmu:14127	Intra-tissue interaction (Liver)
WAT receptor	mmu:243816	WAT down-stream protein	mmu:17096	Intra-tissue interaction (WAT)
WAT receptor	mmu:12671	WAT down-stream protein	mmu:14701	Intra-tissue interaction (WAT)
WAT receptor	mmu:13618	WAT down-stream protein	mmu:14681	Intra-tissue interaction (WAT)
Liver receptor	mmu:12043	Liver down-stream protein	mmu:12367	Intra-tissue interaction (Liver)
WAT up-stream protein	mmu:20848	WAT secreted protein	mmu:12842	Intra-tissue interaction (WAT)
WAT receptor	mmu:16412	WAT down-stream protein	mmu:16202	Intra-tissue interaction (WAT)
Liver receptor	mmu:16412	Liver down-stream protein	mmu:16202	Intra-tissue interaction (Liver)
Liver receptor	mmu:16414	Liver down-stream protein	mmu:15894	Intra-tissue interaction (Liver)
Liver receptor	mmu:16415	Liver down-stream protein	mmu:15894	Intra-tissue interaction (Liver)
WAT up-stream protein	mmu:19349	WAT secreted protein	mmu:13033	Intra-tissue interaction (WAT)
Liver receptor	mmu:12774	Liver down-stream protein	mmu:14701	Intra-tissue interaction (Liver)
WAT receptor	mmu:16398	WAT down-stream protein	mmu:15170	Intra-tissue interaction (WAT)
WAT receptor	mmu:16412	WAT down-stream protein	mmu:15170	Intra-tissue interaction (WAT)
WAT receptor	mmu:16412	WAT down-stream protein	mmu:11465	Intra-tissue interaction (WAT)
liver secreted protein	mmu:14751	WAT receptor	mmu:68401	Cross-tissue interaction
liver secreted protein	mmu:14751	WAT receptor	mmu:15277	Cross-tissue interaction
liver secreted protein	mmu:14751	WAT receptor	mmu:66681	Cross-tissue interaction
liver secreted protein	mmu:14751	WAT receptor	mmu:15275	Cross-tissue interaction
liver secreted protein	mmu:14751	WAT receptor	mmu:103988	Cross-tissue interaction
liver secreted protein	mmu:14751	WAT receptor	mmu:14378	Cross-tissue interaction
liver secreted protein	mmu:14751	WAT receptor	mmu:14377	Cross-tissue interaction
liver secreted protein	mmu:14751	WAT receptor	mmu:212032	Cross-tissue interaction
liver secreted protein	mmu:14751	WAT receptor	mmu:72157	Cross-tissue interaction
liver secreted protein	mmu:14751	WAT receptor	mmu:216019	Cross-tissue interaction
liver secreted protein	mmu:14751	WAT receptor	mmu:100198	Cross-tissue interaction
liver secreted protein	mmu:14751	WAT receptor	mmu:21351	Cross-tissue interaction
liver secreted protein	mmu:14751	WAT receptor	mmu:14381	Cross-tissue interaction
liver secreted protein	mmu:12499	WAT receptor	mmu:66763	Cross-tissue interaction
liver secreted protein	mmu:12499	WAT receptor	mmu:103850	Cross-tissue interaction
liver secreted protein	mmu:12499	WAT receptor	mmu:18746	Cross-tissue interaction
Liver secreted protein	mmu:12499	Muscle receptor	mmu:18746	Cross-tissue interaction
liver secreted protein	mmu:12499	WAT receptor	mmu:215446	Cross-tissue interaction
liver secreted protein	mmu:12499	WAT receptor	mmu:76952	Cross-tissue interaction
liver secreted protein	mmu:12499	WAT receptor	mmu:11821	Cross-tissue interaction
liver secreted protein	mmu:12499	WAT receptor	mmu:23959	Cross-tissue interaction
liver secreted protein	mmu:12499	WAT receptor	mmu:56520	Cross-tissue interaction
liver secreted protein	mmu:12499	WAT receptor	mmu:230718	Cross-tissue interaction
Liver secreted protein	mmu:12499	Muscle receptor	mmu:230718	Cross-tissue interaction
liver secreted protein	mmu:12499	WAT receptor	mmu:171567	Cross-tissue interaction
liver secreted protein	mmu:12499	WAT receptor	mmu:50773	Cross-tissue interaction
liver secreted protein	mmu:12499	WAT receptor	mmu:15452	Cross-tissue interaction
liver secreted protein	mmu:12499	WAT receptor	mmu:23917	Cross-tissue interaction
liver secreted protein	mmu:12499	WAT receptor	mmu:18770	Cross-tissue interaction
Liver secreted protein	mmu:12499	Muscle receptor	mmu:18770	Cross-tissue interaction
liver secreted protein	mmu:12499	WAT receptor	mmu:18102	Cross-tissue interaction
liver secreted protein	mmu:12499	WAT receptor	mmu:18103	Cross-tissue interaction
liver secreted protein	mmu:12499	WAT receptor	mmu:107569	Cross-tissue interaction
liver secreted protein	mmu:12499	WAT receptor	mmu:12495	Cross-tissue interaction
Liver secreted protein	mmu:12499	Muscle receptor	mmu:12495	Cross-tissue interaction
liver secreted protein	mmu:12499	WAT receptor	mmu:331487	Cross-tissue interaction
liver secreted protein	mmu:12499	WAT receptor	mmu:22247	Cross-tissue interaction
liver secreted protein	mmu:12499	WAT receptor	mmu:22245	Cross-tissue interaction
liver secreted protein	mmu:12499	WAT receptor	mmu:68556	Cross-tissue interaction
WAT secreted protein	mmu:26433	Muscle receptor	mmu:18822	Cross-tissue interaction
WAT secreted protein	mmu:26433	Muscle receptor	mmu:26432	Cross-tissue interaction
liver secreted protein	mmu:17319	WAT receptor	mmu:100470	Cross-tissue interaction
Liver secreted protein	mmu:17319	Muscle receptor	mmu:100470	Cross-tissue interaction
Muscle secreted protein	mmu:17319	Liver receptor	mmu:100470	Cross-tissue interaction
Muscle secreted protein	mmu:17319	WAT receptor	mmu:100470	Cross-tissue interaction
Muscle secreted protein	mmu:17319	Liver receptor	mmu:15445	Cross-tissue interaction
Muscle secreted protein	mmu:11754	Liver receptor	mmu:110695	Cross-tissue interaction
Muscle secreted protein	mmu:11754	WAT receptor	mmu:110695	Cross-tissue interaction
Muscle secreted protein	mmu:11754	Liver receptor	mmu:72535	Cross-tissue interaction
Muscle secreted protein	mmu:11754	WAT receptor	mmu:72535	Cross-tissue interaction
Muscle secreted protein	mmu:11754	Liver receptor	mmu:11671	Cross-tissue interaction
Muscle secreted protein	mmu:11754	WAT receptor	mmu:11671	Cross-tissue interaction
Muscle secreted protein	mmu:11754	Liver receptor	mmu:11669	Cross-tissue interaction
Muscle secreted protein	mmu:11754	WAT receptor	mmu:11669	Cross-tissue interaction
Muscle secreted protein	mmu:11754	Liver receptor	mmu:56752	Cross-tissue interaction
Muscle secreted protein	mmu:11754	WAT receptor	mmu:56752	Cross-tissue interaction
WAT secreted protein	mmu:16891	Liver receptor	mmu:66853	Cross-tissue interaction
WAT secreted protein	mmu:16891	Liver receptor	mmu:23945	Cross-tissue interaction
WAT secreted protein	mmu:16891	Muscle receptor	mmu:23945	Cross-tissue interaction
WAT secreted protein	mmu:16891	Liver receptor	mmu:69923	Cross-tissue interaction
WAT secreted protein	mmu:16891	Muscle receptor	mmu:69923	Cross-tissue interaction
WAT secreted protein	mmu:59027	Liver receptor	mmu:18113	Cross-tissue interaction
WAT secreted protein	mmu:59027	Liver receptor	mmu:12182	Cross-tissue interaction
WAT secreted protein	mmu:59027	Liver receptor	mmu:11872	Cross-tissue interaction
WAT secreted protein	mmu:59027	Liver receptor	mmu:11871	Cross-tissue interaction
WAT secreted protein	mmu:59027	Liver receptor	mmu:209011	Cross-tissue interaction
WAT secreted protein	mmu:56744	Liver receptor	mmu:12774	Cross-tissue interaction
WAT secreted protein	mmu:13030	Liver receptor	mmu:11796	Cross-tissue interaction
WAT secreted protein	mmu:13030	Liver receptor	mmu:11799	Cross-tissue interaction
WAT secreted protein	mmu:13033	Liver receptor	mmu:11796	Cross-tissue interaction
WAT secreted protein	mmu:13033	Liver receptor	mmu:12043	Cross-tissue interaction
WAT secreted protein	mmu:13030	Liver receptor	mmu:11798	Cross-tissue interaction
WAT secreted protein	mmu:13030	Liver receptor	mmu:11797	Cross-tissue interaction
WAT secreted protein	mmu:13030	Liver receptor	mmu:12043	Cross-tissue interaction
WAT secreted protein	mmu:13033	Liver receptor	mmu:11797	Cross-tissue interaction
WAT secreted protein	mmu:13033	Liver receptor	mmu:11799	Cross-tissue interaction
WAT secreted protein	mmu:13033	Liver receptor	mmu:11798	Cross-tissue interaction
WAT secreted protein	mmu:22042	Liver receptor	mmu:71775	Cross-tissue interaction
Muscle secreted protein	mmu:21828	Liver receptor	mmu:12491	Cross-tissue interaction
Muscle secreted protein	mmu:21828	WAT receptor	mmu:12491	Cross-tissue interaction
Muscle secreted protein	mmu:12843	Liver receptor	mmu:243816	Cross-tissue interaction
Muscle secreted protein	mmu:12843	WAT receptor	mmu:243816	Cross-tissue interaction
WAT secreted protein	mmu:12834	Liver receptor	mmu:243816	Cross-tissue interaction
WAT secreted protein	mmu:12842	Liver receptor	mmu:243816	Cross-tissue interaction
liver secreted protein	mmu:12842	WAT receptor	mmu:243816	Cross-tissue interaction
Muscle secreted protein	mmu:12842	Liver receptor	mmu:243816	Cross-tissue interaction
Muscle secreted protein	mmu:12842	WAT receptor	mmu:243816	Cross-tissue interaction
WAT secreted protein	mmu:12833	Liver receptor	mmu:243816	Cross-tissue interaction
WAT secreted protein	mmu:12824	Liver receptor	mmu:243816	Cross-tissue interaction
WAT secreted protein	mmu:665033	Liver receptor	mmu:243816	Cross-tissue interaction
liver secreted protein	mmu:12842	WAT receptor	mmu:16398	Cross-tissue interaction
Muscle secreted protein	mmu:12842	WAT receptor	mmu:16398	Cross-tissue interaction
WAT secreted protein	mmu:12842	Liver receptor	mmu:16412	Cross-tissue interaction
WAT secreted protein	mmu:12842	Muscle receptor	mmu:16412	Cross-tissue interaction
liver secreted protein	mmu:12842	WAT receptor	mmu:16412	Cross-tissue interaction
Liver secreted protein	mmu:12842	Muscle receptor	mmu:16412	Cross-tissue interaction
Muscle secreted protein	mmu:12842	Liver receptor	mmu:16412	Cross-tissue interaction
Muscle secreted protein	mmu:12842	WAT receptor	mmu:16412	Cross-tissue interaction
Muscle secreted protein	mmu:12843	Liver receptor	mmu:16412	Cross-tissue interaction
Muscle secreted protein	mmu:12843	WAT receptor	mmu:16412	Cross-tissue interaction
Muscle secreted protein	mmu:12843	WAT receptor	mmu:16398	Cross-tissue interaction
WAT secreted protein	mmu:14268	Muscle receptor	mmu:16399	Cross-tissue interaction
WAT secreted protein	mmu:14268	Liver receptor	mmu:16414	Cross-tissue interaction
WAT secreted protein	mmu:14268	Muscle receptor	mmu:16414	Cross-tissue interaction
WAT secreted protein	mmu:14268	Liver receptor	mmu:16412	Cross-tissue interaction
WAT secreted protein	mmu:14268	Muscle receptor	mmu:16412	Cross-tissue interaction
WAT secreted protein	mmu:14268	Muscle receptor	mmu:16409	Cross-tissue interaction
WAT secreted protein	mmu:14268	Liver receptor	mmu:16415	Cross-tissue interaction
WAT secreted protein	mmu:14268	Muscle receptor	mmu:16415	Cross-tissue interaction
Muscle secreted protein	mmu:16644	WAT receptor	mmu:12671	Cross-tissue interaction
WAT secreted protein	mmu:16779	Liver receptor	mmu:16412	Cross-tissue interaction
WAT secreted protein	mmu:16779	Muscle receptor	mmu:16412	Cross-tissue interaction
liver secreted protein	mmu:16779	WAT receptor	mmu:16412	Cross-tissue interaction
Liver secreted protein	mmu:16779	Muscle receptor	mmu:16412	Cross-tissue interaction
WAT secreted protein	mmu:16775	Liver receptor	mmu:16412	Cross-tissue interaction
WAT secreted protein	mmu:16775	Muscle receptor	mmu:16412	Cross-tissue interaction
WAT secreted protein	mmu:16773	Liver receptor	mmu:16412	Cross-tissue interaction
WAT secreted protein	mmu:16773	Muscle receptor	mmu:16412	Cross-tissue interaction
liver secreted protein	mmu:16779	WAT receptor	mmu:16403	Cross-tissue interaction
Muscle secreted protein	mmu:16644	WAT receptor	mmu:13618	Cross-tissue interaction
WAT secreted protein	mmu:15530	Liver receptor	mmu:16412	Cross-tissue interaction
WAT secreted protein	mmu:15530	Muscle receptor	mmu:16412	Cross-tissue interaction

## Sheet: Supp. Table6
Supplementary Table 6. Hepatic upstream DEPs on the cross-tissue interface
Protein accession	Protein description	Gene name	Ratio	P-value*
O88958	Glucosamine-6-phosphate isomerase 1	Gnpda1	1.26	0.00228
P40142	Transketolase	Tkt	0.79	1.79e-06
P35576	Glucose-6-phosphatase	G6pc	0.8	0.00238
P05201	Aspartate aminotransferase	Got1	0.38	8.99e-07
Q3TRM8	Hexokinase-3	Hk3	0.81	0.000359
P52792	Glucokinase	Gck	0.82	0.00484
*P < 0.05, IR compared with control, student’s t test.

## Sheet: Supp. Table7
Supplementary Table 7. Secreted DEPs on the cross-tissue interface
Gene symble			Description	Category (ECM or not)
WAT (9/17)
1		Lama4	Laminin Subunit Alpha 4	ECM
2		Col6a5	Collagen Type VI Alpha 5 Chain	ECM
3		Lama2	Laminin Subunit Alpha 2	ECM
4		Col6a2	Collagen Type VI Alpha 2 Chain	ECM
5		Col1a1	Collagen Type I Alpha 1 Chain	ECM
6		Fn1	Fibronectin 1	ECM
7		Col2a1	Collagen Type II Alpha 1 Chain	ECM
8		Lamb2	Laminin Subunit Beta 2	ECM
9		Col6a1	Collagen Type VI Alpha 1 Chain	ECM
10		Hspg2	Heparan Sulfate Proteoglycan 2
11		Ctsd	Cathepsin D
12		Ctsb	Cathepsin B
13		Lipg	Lipase G, Endothelial Type
14		Plod3	Procollagen-Lysine,2-Oxoglutarate 5-Dioxygenase 3
15		Pf4	Platelet Factor 4
16		Tfrc	Transferrin Receptor
17		Nampt	Nicotinamide Phosphoribosyltransferase
Liver (2/5)
1		Lamb2	Laminin Subunit Beta 2	ECM
2		Col1a1	Collagen Type I Alpha 1 Chain	ECM
3		Mif	Macrophage Migration Inhibitory Factor
4		Gpi1	Glucose-6-Phosphate Isomerase
5		Entpd5	Ectonucleoside Triphosphate Diphosphohydrolase 5 (Inactive)
Muscle (3/5)
1		Col1a2	Collagen Type I Alpha 2 Chain	ECM
2		Col1a1	Collagen Type I Alpha 1 Chain	ECM
3		Thbs4	Thrombospondin 4	ECM
4		Aoc3	Amine Oxidase Copper Containing 3
5		Mif	Macrophage Migration Inhibitory Factor
